# Supplementary material for: What is a supercoiling-sensitive gene? Insights from topoisomerase I inhibition in the Gram-negative bacterium Dickeya dadantii
Source: Nucleic Acids Res. 2022 Aug 11;50(16):9149–61. doi: 10.1093/nar/gkac679 (PMC9458453; doi:10.1093/nar/gkac679)
Supplement: gkac679_Supplemental_Files [file gkac679_supplemental_files.zip]

Archive with 3 entries (3 files):
- Supplementary_material_V2.pdf
- TabS2.xlsx
- TabS3.xlsx
