# Supplementary material for: What is a supercoiling-sensitive gene? Insights from topoisomerase I inhibition in the Gram-negative bacterium Dickeya dadantii
Source: Nucleic Acids Res. 2022 Aug 11;50(16):9149–61. doi: 10.1093/nar/gkac679 (PMC9458453; doi:10.1093/nar/gkac679)
Supplement: gkac679_Supplemental_Files [file gkac679_supplemental_files.zip › TabS2.xlsx]

## Sheet: RNA-Seq Exponential growth
locus tag	gene name	base mean	log2FoldChange	lfcSE	stat	p-value	adjusted p-value
Dda3937_00786		17556.1	9.19941	0.338284	27.1943	7.58462e-163	3.19843e-159
Dda3937_01474		10059.4	6.32353	0.237624	26.6114	5.00469e-156	1.05524e-152
Dda3937_00787		39540.1	8.72921	0.412333	21.1703	1.79418e-99	2.52203e-96
Dda3937_01473		4999.99	5.5329	0.277487	19.9393	1.85746e-88	1.95823e-85
Dda3937_03301	ykgM	26388.1	-6.91909	0.442436	-15.6386	3.97096e-55	3.34911e-52
Dda3937_03088		5037.09	-6.13671	0.40934	-14.9917	8.31734e-51	5.84571e-48
Dda3937_03302	ykgO	34412.5	-6.9633	0.505551	-13.7737	3.67047e-43	2.21119e-40
Dda3937_03447		6190.98	4.54078	0.345626	13.1379	1.9978e-39	1.05309e-36
Dda3937_02525	ybiJ	5586.69	5.62571	0.43022	13.0764	4.49367e-39	2.10553e-36
Dda3937_03087		7889.79	-5.34246	0.413221	-12.9288	3.09483e-38	1.30509e-35
Dda3937_04298		20304.1	-5.90042	0.456664	-12.9207	3.43894e-38	1.31836e-35
Dda3937_03326		9646.72	-6.06004	0.509951	-11.8836	1.44062e-32	5.06257e-30
Dda3937_03327		4542.33	-6.55956	0.566707	-11.5749	5.52579e-31	1.79248e-28
Dda3937_03086		2803.6	-4.35262	0.390564	-11.1445	7.62132e-29	2.29565e-26
Dda3937_03328		8234.4	-6.49829	0.590491	-11.0049	3.61914e-28	1.01746e-25
Dda3937_03085		1363.05	-4.39542	0.42106	-10.4389	1.64632e-25	4.33908e-23
Dda3937_02650	zntA	282.304	3.83132	0.371607	10.3101	6.34031e-25	1.57277e-22
Dda3937_03325		8273.79	-5.69856	0.558853	-10.1969	2.0473e-24	4.79638e-22
Dda3937_00707		1129.19	1.99305	0.204469	9.74746	1.89143e-22	4.19799e-20
Dda3937_04159	copA	10952.5	-3.44245	0.358284	-9.60815	7.38612e-22	1.55736e-19
Dda3937_01470		17134	2.84283	0.298828	9.51325	1.84795e-21	3.71086e-19
Dda3937_03771		530.504	2.5893	0.285536	9.06819	1.21012e-19	2.31958e-17
Dda3937_02660		3838.68	-2.49093	0.284297	-8.76172	1.923e-18	3.52578e-16
Dda3937_03114		42581.9	-8.1097	0.933895	-8.68374	3.82969e-18	6.72909e-16
Dda3937_02093		562.487	-3.65807	0.432991	-8.44836	2.95412e-17	4.98301e-15
Dda3937_03281		1956.71	4.20606	0.522118	8.05577	7.89783e-16	1.28097e-13
Dda3937_01076	arnT	4808.81	2.09219	0.260496	8.03155	9.62463e-16	1.50322e-13
Dda3937_03772		156.811	3.21788	0.413563	7.78086	7.20322e-15	1.08486e-12
Dda3937_01679		14126.9	-2.27187	0.310414	-7.31883	2.50151e-13	3.63754e-11
Dda3937_02973	hisD	9706.1	-2.08108	0.294961	-7.05545	1.72045e-12	2.41837e-10
Dda3937_04395		9459.02	2.23516	0.317343	7.04333	1.87697e-12	2.55329e-10
Dda3937_02659		9451.43	-8.19464	1.17253	-6.98887	2.77105e-12	3.65173e-10
Dda3937_02972	hisG	9657.56	-1.96358	0.281291	-6.98059	2.93951e-12	3.75634e-10
Dda3937_02974	hisC	7997.63	-1.72602	0.247785	-6.9658	3.26551e-12	4.05019e-10
Dda3937_00929	dinB	686.779	1.71334	0.247461	6.92367	4.40098e-12	5.30255e-10
Dda3937_01077	yfbH	5107.32	2.23697	0.326141	6.85892	6.93852e-12	8.1277e-10
Dda3937_01624	znuC	2146.79	-1.81823	0.26741	-6.79942	1.05044e-11	1.19722e-09
Dda3937_02825	sulA	3685.76	2.07743	0.306535	6.77715	1.22572e-11	1.36023e-09
Dda3937_01075	pmrL	1114.38	1.43348	0.213226	6.72283	1.7823e-11	1.92717e-09
Dda3937_01866		27402.4	2.87904	0.431223	6.67645	2.44803e-11	2.58083e-09
Dda3937_02658		12114.3	-7.56138	1.13867	-6.64055	3.12518e-11	3.21436e-09
Dda3937_02547	recN	5526.26	2.48215	0.375913	6.60298	4.02971e-11	4.04602e-09
Dda3937_01631		2791.49	-1.48351	0.225779	-6.57063	5.01028e-11	4.91357e-09
Dda3937_02884	dps	91411.9	4.01132	0.614419	6.52865	6.63665e-11	6.36062e-09
Dda3937_02657		2966.32	-7.41537	1.16684	-6.35507	2.08332e-10	1.9523e-08
Dda3937_00414	pgk	40200.2	-1.40938	0.223653	-6.30165	2.94502e-10	2.69981e-08
Dda3937_03524	pps	6986.84	1.93584	0.31162	6.21217	5.22587e-10	4.68883e-08
Dda3937_04056	adhE	49099.3	-2.09224	0.338415	-6.18247	6.31052e-10	5.54405e-08
Dda3937_01261	metC	4027.41	-1.52021	0.246451	-6.1684	6.89829e-10	5.93675e-08
Dda3937_00757		302.695	2.32524	0.381345	6.09749	1.0775e-09	9.04923e-08
Dda3937_02094	feoB	4337.57	-3.24776	0.532857	-6.095	1.0944e-09	9.04923e-08
Dda3937_03272		2378.33	1.85747	0.305064	6.08879	1.13767e-09	9.22607e-08
Dda3937_01078	yfbG	21479.6	2.41523	0.398708	6.05763	1.38142e-09	1.09914e-07
Dda3937_01469		18923.4	2.51771	0.418283	6.01914	1.75346e-09	1.36933e-07
Dda3937_00009	cueO	5188.9	-3.16138	0.528165	-5.98558	2.15616e-09	1.65319e-07
Dda3937_01373	polB	1297.57	1.55196	0.259567	5.97903	2.24468e-09	1.69032e-07
Dda3937_01090		440.269	-3.99152	0.668081	-5.97461	2.30647e-09	1.70639e-07
Dda3937_03280	ybjX	10078.6	4.54163	0.763377	5.94939	2.69148e-09	1.95689e-07
Dda3937_03735	yqaE	1817.7	4.21807	0.714056	5.9072	3.47973e-09	2.48712e-07
Dda3937_02979	hisI	8363.78	-1.37754	0.234053	-5.88559	3.9663e-09	2.78765e-07
Dda3937_02671	osmY	2508.14	3.17706	0.540208	5.88117	4.07369e-09	2.81619e-07
Dda3937_03989	gpmA	52425.5	-1.17206	0.203146	-5.76952	7.94992e-09	5.40722e-07
Dda3937_02328	deoC	1480.05	1.5876	0.275411	5.76449	8.19031e-09	5.48231e-07
Dda3937_01183		1067.81	1.89766	0.330717	5.73804	9.57782e-09	6.31088e-07
Dda3937_03785		1938.27	3.40048	0.593294	5.73153	9.95306e-09	6.45724e-07
Dda3937_02390	ganF	12532.9	-1.40384	0.245582	-5.71637	1.08822e-08	6.95306e-07
Dda3937_01625	znuA	4776.39	-1.1806	0.208143	-5.67208	1.41077e-08	8.87946e-07
Dda3937_03004	astC	57.9901	-3.05225	0.538753	-5.6654	1.46682e-08	9.09644e-07
Dda3937_04001	ybhT	1827.19	1.70293	0.301494	5.6483	1.62046e-08	9.90362e-07
Dda3937_02975	hisB	8772.27	-1.63366	0.290276	-5.62795	1.82368e-08	1.09864e-06
Dda3937_01092		8117.37	-5.27124	0.939123	-5.61294	1.98917e-08	1.18146e-06
Dda3937_04514		2923.66	2.102	0.380193	5.52878	3.22461e-08	1.88863e-06
Dda3937_00227		956.184	1.81675	0.331224	5.48496	4.13564e-08	2.38904e-06
Dda3937_03773		959.5	2.47674	0.460583	5.37741	7.55668e-08	4.30629e-06
Dda3937_03925	rfbN	161.499	1.53863	0.28775	5.34711	8.93695e-08	5.02495e-06
Dda3937_00226		552.564	1.35578	0.255427	5.30791	1.1089e-07	6.15295e-06
Dda3937_01074	pmrM	1211.94	1.60611	0.302839	5.3035	1.13606e-07	6.22177e-06
Dda3937_01902		271.609	1.6677	0.315251	5.29008	1.22262e-07	6.61e-06
Dda3937_02669	yjbJ	162.474	2.6898	0.51445	5.2285	1.70893e-07	9.02762e-06
Dda3937_03335	gapA	205008	-1.26487	0.241938	-5.2281	1.71262e-07	9.02762e-06
Dda3937_03005		185.558	-2.28461	0.440856	-5.18221	2.19273e-07	1.14157e-05
Dda3937_02670		150.007	2.90064	0.562058	5.16075	2.45962e-07	1.2573e-05
Dda3937_04107		367.933	2.01892	0.391293	5.15961	2.47466e-07	1.2573e-05
Dda3937_03334	yeaD	4618.55	-1.21655	0.236367	-5.14686	2.64885e-07	1.32979e-05
Dda3937_01091		718.498	-3.62541	0.70717	-5.12665	2.94936e-07	1.44643e-05
Dda3937_02389	ganE	29682.5	-1.15327	0.224957	-5.12663	2.94979e-07	1.44643e-05
Dda3937_00213	cysD	16830.6	-3.45118	0.674535	-5.11639	3.1144e-07	1.50959e-05
Dda3937_03003	atsB	92.8862	-2.87516	0.564134	-5.09659	3.45819e-07	1.65718e-05
Dda3937_03770		22.2387	3.37587	0.667875	5.05465	4.31182e-07	2.04303e-05
Dda3937_02290		97.8067	2.64691	0.529252	5.00122	5.69681e-07	2.66927e-05
Dda3937_01307		693.645	1.32242	0.265293	4.98476	6.20399e-07	2.87497e-05
Dda3937_00923		3043.17	-2.64411	0.532621	-4.96434	6.89368e-07	3.15985e-05
Dda3937_00869	ygdG	1110.27	-1.27525	0.257031	-4.96147	6.99607e-07	3.17231e-05
Dda3937_03057		675.004	1.5429	0.312118	4.94331	7.68072e-07	3.4457e-05
Dda3937_03154	recA	20308	1.11402	0.226194	4.92507	8.43292e-07	3.74333e-05
Dda3937_02855	acr	111969	-5.33282	1.09036	-4.89088	1.00387e-06	4.4097e-05
Dda3937_01570	raiA	60084.6	-2.10999	0.43725	-4.82561	1.39578e-06	6.06805e-05
Dda3937_00468	artQ	1306.63	1.13307	0.235568	4.80997	1.50952e-06	6.49555e-05
Dda3937_01462	queF	7395.05	-1.29216	0.27025	-4.78135	1.74121e-06	7.35798e-05
Dda3937_02295	dsbC	4711.67	-1.15954	0.242534	-4.78093	1.74484e-06	7.35798e-05
Dda3937_00676	pmbA	6661.92	-0.946154	0.19809	-4.77639	1.7847e-06	7.45156e-05
Dda3937_01732		283.539	1.72135	0.361809	4.75761	1.95899e-06	8.09908e-05
Dda3937_00314	yigL	2461.36	-0.909272	0.191763	-4.74166	2.11979e-06	8.6788e-05
Dda3937_01822	hypD	214.867	-2.32409	0.491064	-4.73277	2.21481e-06	8.98065e-05
Dda3937_01403		1983.23	-6.04832	1.27855	-4.73062	2.23835e-06	8.98963e-05
Dda3937_01623	znuB	1146.64	-1.83967	0.389811	-4.7194	2.36546e-06	9.4105e-05
Dda3937_01728		2776.88	1.7644	0.374051	4.71699	2.39356e-06	9.43329e-05
Dda3937_02898		1941.28	-1.49266	0.317088	-4.7074	2.50896e-06	9.79657e-05
Dda3937_04121	yghU	5231.82	2.42292	0.515033	4.70439	2.54622e-06	9.85084e-05
Dda3937_00814	impG	2315.09	-1.66347	0.354001	-4.69907	2.61354e-06	0.000100194
Dda3937_02364	clpS	2199.69	-1.05113	0.224268	-4.68691	2.77357e-06	0.000105371
Dda3937_03671		11565.8	-4.20959	0.90106	-4.67182	2.98548e-06	0.000112409
Dda3937_03350	pflB	39667.1	-1.84764	0.395826	-4.66781	3.04423e-06	0.000113606
Dda3937_02313		3061	-5.4041	1.15995	-4.6589	3.17896e-06	0.000116571
Dda3937_02639	sbp	5853.62	-3.62993	0.778951	-4.66002	3.16174e-06	0.000116571
Dda3937_01019		332.521	-3.26512	0.70521	-4.63001	3.65656e-06	0.000132929
Dda3937_01952	yajI	945.28	1.78652	0.387144	4.61463	3.93802e-06	0.000141937
Dda3937_03561	htrB	1889.03	1.19085	0.258447	4.60773	4.07091e-06	0.000145483
Dda3937_03299	acrA	12536.3	1.3072	0.284682	4.5918	4.3943e-06	0.000154423
Dda3937_04299		269.341	1.56882	0.341556	4.59314	4.36616e-06	0.000154423
Dda3937_03937		9329.68	-3.86552	0.842721	-4.58695	4.49772e-06	0.000156751
Dda3937_01540	gltA	128536	-1.05751	0.230656	-4.58481	4.54407e-06	0.000157068
Dda3937_02856	acsF	74083.9	-5.39649	1.17815	-4.58049	4.63893e-06	0.000159044
Dda3937_00467	artM	1449.65	1.39711	0.306772	4.55423	5.25788e-06	0.00017881
Dda3937_02587		1443.84	1.15507	0.254331	4.54162	5.58238e-06	0.000188327
Dda3937_00118	chaA	7492.73	1.80858	0.398693	4.53628	5.72552e-06	0.000190825
Dda3937_02621		586.655	1.64264	0.362176	4.53549	5.74694e-06	0.000190825
Dda3937_00631		256.662	-3.91994	0.86547	-4.52926	5.91919e-06	0.00019501
Dda3937_02854	acsD	54539.7	-5.19088	1.14833	-4.52039	6.17267e-06	0.000201784
Dda3937_01870		2884.14	1.7241	0.381811	4.51557	6.31457e-06	0.000203271
Dda3937_03056		798.878	1.38009	0.305562	4.51655	6.28542e-06	0.000203271
Dda3937_03275		260.556	2.14748	0.476531	4.50648	6.59119e-06	0.000210569
Dda3937_02053	metE	105034	-3.5091	0.779755	-4.50027	6.78686e-06	0.000215189
Dda3937_01518		872.667	1.60769	0.357695	4.49457	6.97103e-06	0.000219379
Dda3937_03467	uvrA	6281.47	1.25602	0.279631	4.49171	7.06531e-06	0.000220699
Dda3937_04376		174.785	1.55084	0.34604	4.48167	7.406e-06	0.00022964
Dda3937_03300	acrB	33069.4	1.4699	0.328443	4.47535	7.62863e-06	0.000234817
Dda3937_04624	ycfJ	2348.66	3.99157	0.89654	4.4522	8.49952e-06	0.000259728
Dda3937_00881	pyrH	7921.62	1.18892	0.26716	4.4502	8.5791e-06	0.000260274
Dda3937_01185		1466.03	-1.14644	0.257928	-4.44481	8.79679e-06	0.000264972
Dda3937_03134	tpx	37802.1	-1.06007	0.239476	-4.42664	9.57104e-06	0.000286249
Dda3937_01464		5781.07	-1.01924	0.230608	-4.4198	9.87938e-06	0.000292882
Dda3937_02078	pepQ	8432.55	-0.8294	0.187704	-4.41865	9.93174e-06	0.000292882
Dda3937_01404		6522.46	-5.52846	1.25386	-4.40913	1.03785e-05	0.000303931
Dda3937_02535	ibpB	1814.12	2.67651	0.607375	4.40669	1.04963e-05	0.000305261
Dda3937_01821	hybG	38.3394	-2.26857	0.518169	-4.37806	1.19741e-05	0.000345854
Dda3937_00870	ygdH	10317.5	-1.34962	0.308837	-4.36999	1.24251e-05	0.000356441
Dda3937_01871		2253.43	1.55948	0.357944	4.35679	1.31987e-05	0.000376073
Dda3937_03351	pflA	1669.32	-1.54418	0.355466	-4.34411	1.39844e-05	0.000395788
Dda3937_03838	sttD	518.426	3.12083	0.719318	4.3386	1.43392e-05	0.000403123
Dda3937_00001		9520.41	-4.74143	1.09351	-4.33599	1.45108e-05	0.000405246
Dda3937_03889	metL	16424.9	-2.84104	0.655726	-4.33266	1.4732e-05	0.000408715
Dda3937_04031		1856.85	0.816655	0.188727	4.32718	1.5103e-05	0.000416269
Dda3937_04117	cbl	2786.84	-4.48307	1.03795	-4.31917	1.56617e-05	0.000428866
Dda3937_02593	ygeD	1194.78	-1.20495	0.279719	-4.3077	1.6496e-05	0.000448799
Dda3937_02294	recJ	4227.5	-1.08367	0.252191	-4.29704	1.73096e-05	0.000467913
Dda3937_02232	lpxC	80003	1.01421	0.236437	4.28954	1.7904e-05	0.000480898
Dda3937_01823	hypE	194.283	-1.88993	0.442094	-4.27496	1.9117e-05	0.00051023
Dda3937_02128	aceA	516.218	1.2513	0.292989	4.2708	1.94777e-05	0.000516587
Dda3937_02592	aas	3614.93	-1.19645	0.280238	-4.2694	1.96004e-05	0.000516593
Dda3937_00791	ousA	3327.01	2.88162	0.678845	4.24488	2.18711e-05	0.000569323
Dda3937_01182	yicJ	147.087	1.63196	0.38433	4.24624	2.1739e-05	0.000569323
Dda3937_02850	acsB	8629.49	-4.60449	1.09119	-4.2197	2.44628e-05	0.000632881
Dda3937_02851	acsC	23462.2	-4.51967	1.07322	-4.21133	2.53873e-05	0.000652793
Dda3937_03273	ymcC	162.795	3.11854	0.74124	4.2072	2.58558e-05	0.000660813
Dda3937_00632		313.905	-3.40769	0.810957	-4.20206	2.64493e-05	0.0006685
Dda3937_02620		216.718	1.74595	0.415518	4.20186	2.64737e-05	0.0006685
Dda3937_01441		454.806	1.24029	0.295549	4.19656	2.71003e-05	0.000677209
Dda3937_03356		57.7157	2.07586	0.494824	4.19515	2.72691e-05	0.000677209
Dda3937_03546	spy	3323.15	2.2298	0.53155	4.19489	2.73003e-05	0.000677209
Dda3937_03560		3899.35	-1.17682	0.280682	-4.19272	2.75632e-05	0.00067973
Dda3937_02057	ppc	16423.5	-1.64244	0.394752	-4.1607	3.17276e-05	0.000773382
Dda3937_02192		27.186	2.00163	0.480965	4.1617	3.15884e-05	0.000773382
Dda3937_02127	aceB	713.009	1.41232	0.339559	4.15928	3.19254e-05	0.000773731
Dda3937_04329	mviM	1083.97	-1.12898	0.272062	-4.14972	3.32882e-05	0.00080215
Dda3937_04455		3198.84	-2.44198	0.589551	-4.14209	3.44148e-05	0.000824586
Dda3937_01756		80.3761	1.5629	0.377582	4.13923	3.48468e-05	0.000825563
Dda3937_03902	cysN	16646.1	-2.98265	0.720581	-4.13923	3.48471e-05	0.000825563
Dda3937_00947		276.427	1.26121	0.30542	4.12945	3.63635e-05	0.000856676
Dda3937_02976	hisH	3798.89	-1.10235	0.267654	-4.11857	3.81229e-05	0.000893136
Dda3937_03915	metQ	19194.8	-1.92048	0.470302	-4.08351	4.43612e-05	0.00103354
Dda3937_03222	ycfR	2126.68	2.5863	0.634864	4.07378	4.62559e-05	0.00105439
Dda3937_03274	ymcB	107.412	2.53277	0.621543	4.07497	4.60201e-05	0.00105439
Dda3937_03576	pykA	32390.8	-1.34556	0.330067	-4.07663	4.56932e-05	0.00105439
Dda3937_04542		45.742	3.87842	0.951978	4.07406	4.62006e-05	0.00105439
Dda3937_02534	ibpA	3254.97	1.92811	0.473811	4.06937	4.7141e-05	0.00106878
Dda3937_00605		42419	-1.10907	0.272834	-4.06501	4.80304e-05	0.00108087
Dda3937_03033	ybdA	3572.22	-4.72261	1.16199	-4.06425	4.81869e-05	0.00108087
Dda3937_02391	ganG	6615.86	-1.33623	0.329106	-4.06019	4.90332e-05	0.00109404
Dda3937_01566	aroF	8078.69	-1.59696	0.395055	-4.04237	5.29128e-05	0.00116924
Dda3937_03672		1960.93	-3.66049	0.905576	-4.04217	5.29583e-05	0.00116924
Dda3937_03006		1648.01	5.16373	1.28255	4.02614	5.66991e-05	0.00124531
Dda3937_02977	hisA	4312.25	-1.05956	0.263401	-4.02261	5.75566e-05	0.00125322
Dda3937_03511	ssuA	276.298	-3.22938	0.802984	-4.02172	5.77741e-05	0.00125322
Dda3937_03938		5579.86	-2.28412	0.568048	-4.021	5.79505e-05	0.00125322
Dda3937_03573	kdgA	5975.78	-1.29312	0.321985	-4.01608	5.91738e-05	0.00127314
Dda3937_04695	yhcB	1303.17	-1.34226	0.334872	-4.00828	6.11614e-05	0.00130923
Dda3937_01795		943.64	-5.19681	1.29869	-4.00157	6.29228e-05	0.00134013
Dda3937_00784		393.436	-1.73573	0.433897	-4.00032	6.32573e-05	0.00134048
Dda3937_00576	trpG	1247.12	-1.60564	0.402125	-3.99289	6.52739e-05	0.0013763
Dda3937_01428	cysK	32368.4	-2.53355	0.635266	-3.98818	6.65831e-05	0.00139692
Dda3937_02853	acsE	19084	-4.51554	1.13339	-3.98411	6.77345e-05	0.00141404
Dda3937_00940		5856.19	-1.0129	0.254462	-3.98054	6.87601e-05	0.00142838
Dda3937_04343	pepN	14901.2	-1.0802	0.27165	-3.97646	6.99486e-05	0.00144595
Dda3937_03036	cbuC	2069.05	-3.18353	0.801289	-3.97301	7.09701e-05	0.00145991
Dda3937_03757		249.387	1.47197	0.371008	3.96748	7.26351e-05	0.0014869
Dda3937_03491		5935.54	-1.35275	0.341162	-3.96513	7.33554e-05	0.00148867
Dda3937_03729	yeeX	28307.5	-1.49235	0.37639	-3.9649	7.34273e-05	0.00148867
Dda3937_01234		714.339	1.19758	0.30231	3.96141	7.45074e-05	0.00150334
Dda3937_01079	arnC	10116.9	2.14232	0.542812	3.94671	7.92328e-05	0.00159107
Dda3937_01405		4637.14	-4.49673	1.14269	-3.93522	8.31218e-05	0.00164836
Dda3937_02296	xerD	2373.66	-0.921154	0.234103	-3.93482	8.32586e-05	0.00164836
Dda3937_02526		534.696	-1.18841	0.301858	-3.93698	8.25134e-05	0.00164836
Dda3937_01942		15900.3	-2.52362	0.645214	-3.9113	9.18025e-05	0.00180902
Dda3937_00630		190.272	-4.30637	1.10378	-3.90147	9.56113e-05	0.00187532
Dda3937_00922	masA	970.403	-2.54701	0.655163	-3.88759	0.000101243	0.00197658
Dda3937_01820	hypB	496.481	-1.97091	0.508207	-3.87816	0.000105248	0.00203592
Dda3937_02088	phoP	9306.06	2.44307	0.629837	3.8789	0.000104932	0.00203592
Dda3937_03042	fct	9256.83	-5.11491	1.32131	-3.8711	0.000108345	0.00208626
Dda3937_02382		1569.97	-1.33715	0.347098	-3.85238	0.000116976	0.00224222
Dda3937_03504	cysA	3475.46	-2.44097	0.634927	-3.8445	0.000120801	0.00230505
Dda3937_02381		1782.04	-1.35588	0.353068	-3.84027	0.000122897	0.00233449
Dda3937_03010		235.068	-2.01402	0.525778	-3.83055	0.000127858	0.00241498
Dda3937_03058		334.264	1.30544	0.34087	3.82974	0.000128279	0.00241498
Dda3937_00816	impC	10990.7	-1.52354	0.398143	-3.82662	0.000129917	0.00243493
Dda3937_02079	yigZ	1218.7	-0.928928	0.24295	-3.82354	0.000131551	0.00245464
Dda3937_00625		2157.91	1.45298	0.38014	3.82222	0.000132254	0.00245689
Dda3937_03282	hmuS	16857.3	-5.26189	1.37744	-3.82004	0.000133431	0.00246789
Dda3937_00815	gp25	1515.48	-1.57633	0.413347	-3.81357	0.000136975	0.00252238
Dda3937_02849	acsA	58700.3	-3.93759	1.03337	-3.81045	0.000138716	0.00254333
Dda3937_02089	phoQ	7686.89	2.18103	0.574612	3.79566	0.000147249	0.00267354
Dda3937_02848	cbrA	8311.37	-3.17496	0.836645	-3.79487	0.00014772	0.00267354
Dda3937_03602		96.3956	1.63728	0.43132	3.79598	0.00014706	0.00267354
Dda3937_00198	eno	121669	-0.690173	0.182694	-3.77775	0.000158252	0.00283978
Dda3937_03505	cysW	1468.54	-2.78757	0.737845	-3.77798	0.000158104	0.00283978
Dda3937_00067		500.326	1.1653	0.309161	3.76924	0.000163748	0.00292596
Dda3937_01401	hemF	1583.97	-0.918094	0.244348	-3.75731	0.000171747	0.00305595
Dda3937_00756		469.186	1.6999	0.453391	3.7493	0.000177325	0.00314194
Dda3937_03438		987.769	-2.98594	0.79742	-3.7445	0.000180754	0.00318928
Dda3937_00812	FHA	1255.09	-1.60533	0.430788	-3.7265	0.000194158	0.00341152
Dda3937_01406	yddA	2486.91	-4.08568	1.09822	-3.72027	0.000199012	0.0034823
Dda3937_01020		108.434	-2.78462	0.750619	-3.70976	0.000207456	0.00361505
Dda3937_02542	dppC	818.548	0.976504	0.264115	3.69727	0.000217929	0.00378193
Dda3937_00866	ygdI	205.541	2.31282	0.627352	3.68665	0.00022723	0.00392716
Dda3937_01477		2806.79	0.910314	0.24707	3.68443	0.000229215	0.0039453
Dda3937_00256	ilvC	58154.1	-2.10585	0.572036	-3.68132	0.000232028	0.00397749
Dda3937_02252	ptsG	32298.4	-0.961444	0.261406	-3.67797	0.000235101	0.00401385
Dda3937_00007		273.98	1.10087	0.299522	3.67541	0.000237466	0.00403788
Dda3937_02109	tctE	452.86	-1.00614	0.274276	-3.66834	0.000244131	0.00413454
Dda3937_01692	ppx	5444.7	-0.728896	0.19908	-3.66132	0.000250922	0.00423256
Dda3937_03753	uvrB	3872.46	0.750515	0.205185	3.65775	0.000254435	0.00427472
Dda3937_02852	yhcA	15326.7	-3.93237	1.07858	-3.64587	0.000266489	0.00445947
Dda3937_01431	yjeH	949.008	-0.93207	0.256595	-3.63245	0.000280744	0.00467944
Dda3937_00286		8153.36	-2.81278	0.775233	-3.62831	0.000285287	0.00473644
Dda3937_00322	gntR	2305.13	-0.776839	0.2142	-3.62669	0.000287076	0.00474744
Dda3937_00407	serA	28267.4	-1.02638	0.283337	-3.62247	0.000291798	0.00480057
Dda3937_03506	cysU	1894.16	-2.63759	0.728254	-3.6218	0.000292565	0.00480057
Dda3937_01727		3763.48	1.41848	0.392417	3.61474	0.000300652	0.00491415
Dda3937_03283	hmuT	7466.42	-4.95792	1.372	-3.61365	0.000301911	0.00491567
Dda3937_02209	flgH	3248.12	-0.972636	0.269326	-3.61137	0.000304579	0.00494003
Dda3937_00742	fdhF	1304.05	-2.33651	0.647224	-3.61005	0.000306138	0.0049463
Dda3937_02951		208.61	1.08878	0.301834	3.60721	0.000309502	0.00498156
Dda3937_01375	rluA	713.941	1.34348	0.373052	3.60133	0.000316596	0.00507638
Dda3937_00473	bfd	5460.73	-2.81491	0.782035	-3.59947	0.000318869	0.00509344
Dda3937_00055	yneC	5648.84	-0.945328	0.263215	-3.59146	0.000328827	0.00521864
Dda3937_00225		237.224	1.18144	0.328984	3.59118	0.000329181	0.00521864
Dda3937_03837	sttC	192.986	3.7818	1.05359	3.58945	0.000331378	0.00523379
Dda3937_01621	ruvA	3509.58	0.976731	0.273103	3.57642	0.000348328	0.00548096
Dda3937_01567	tyrA	7328.87	-1.31837	0.36879	-3.57486	0.000350413	0.00549328
Dda3937_03627		1733.35	1.51738	0.425417	3.56681	0.000361353	0.00564381
Dda3937_00739		850.406	-0.884002	0.248135	-3.56259	0.000367221	0.00571428
Dda3937_03920		374.997	1.23854	0.348366	3.55528	0.000377574	0.00585379
Dda3937_01440		249.377	1.42727	0.401755	3.55258	0.000381468	0.00587098
Dda3937_02988		465.305	0.807313	0.227205	3.55323	0.000380526	0.00587098
Dda3937_01478		567.391	1.40798	0.39715	3.5452	0.000392317	0.00599308
Dda3937_03512	ssuE	172.594	-3.05924	0.863145	-3.5443	0.000393665	0.00599308
Dda3937_03574	zwf	15403	-0.825426	0.232874	-3.54452	0.000393327	0.00599308
Dda3937_02101	dedD	1962.94	1.00905	0.284933	3.54137	0.000398053	0.00603809
Dda3937_02205	flgD	10819.3	-1.03418	0.292202	-3.53927	0.000401239	0.00606461
Dda3937_02805		119.914	2.79976	0.791866	3.53565	0.000406771	0.00612626
Dda3937_01896		3901.54	-0.885052	0.250512	-3.53296	0.000410928	0.00616685
Dda3937_01901		749.626	1.4656	0.415506	3.52726	0.000419877	0.00625662
Dda3937_03153	recX	5417.21	1.0552	0.299145	3.52738	0.000419695	0.00625662
Dda3937_02095	feoA	522.991	-2.37456	0.673511	-3.52564	0.000422466	0.00627302
Dda3937_02380		16664.9	-3.59305	1.02024	-3.52175	0.000428703	0.00634331
Dda3937_02433	cbsE	2422.78	-4.51467	1.28584	-3.51107	0.000446314	0.00655787
Dda3937_02726	lexA	6998.83	1.0552	0.300523	3.51121	0.000446076	0.00655787
Dda3937_02136	pgi	9490.43	-0.752793	0.214935	-3.50243	0.000461039	0.00675069
Dda3937_02309	fucO	552.198	-1.91514	0.547426	-3.49845	0.000467974	0.00682853
Dda3937_03759		50.4951	1.70587	0.488393	3.49283	0.000477939	0.00694989
Dda3937_01825	hypF	346.546	-0.791317	0.226629	-3.49169	0.000479974	0.0069555
Dda3937_03106	ydeP	5867.36	-1.97402	0.567171	-3.48046	0.000500555	0.00721698
Dda3937_03840	yfiD	55905.1	-1.78792	0.513772	-3.47999	0.00050144	0.00721698
Dda3937_04106	sttS	67.2411	2.13592	0.614059	3.47836	0.000504501	0.00723633
Dda3937_03391		321.392	2.10715	0.606199	3.47601	0.000508936	0.00727519
Dda3937_00016	rrmA	991.963	0.93494	0.269064	3.47478	0.000511265	0.0072838
Dda3937_01354		6138.98	-3.67891	1.06056	-3.46883	0.000522731	0.00742207
Dda3937_03745	bgxA	232.018	-1.08818	0.314748	-3.45732	0.000545575	0.00772043
Dda3937_01247		272.937	-1.81446	0.525329	-3.45396	0.000552429	0.00779128
Dda3937_00793	efeO	8119.04	-3.26369	0.945428	-3.45207	0.000556298	0.00781969
Dda3937_03685	kdgR	6523.17	-1.22559	0.355242	-3.45	0.000560577	0.00785367
Dda3937_02996		201.011	-1.61024	0.467253	-3.44619	0.000568555	0.00793906
Dda3937_03492	yliJ	1584.91	-0.769582	0.223427	-3.44444	0.000572237	0.0079641
Dda3937_02978	hisF	4964.69	-1.091	0.317143	-3.44007	0.000581565	0.0080673
Dda3937_02580	celB	170.433	2.00601	0.584182	3.43388	0.000595005	0.00822668
Dda3937_00270	rffE	1537.56	0.697324	0.203169	3.43224	0.000598607	0.00824943
Dda3937_04204	fabD	9407.63	0.881818	0.257366	3.42631	0.000611836	0.00840428
Dda3937_00394	thrA	13388.9	-1.51286	0.442228	-3.42099	0.000623938	0.00843316
Dda3937_02208	flgG	12894.9	-1.08917	0.318148	-3.42346	0.000618288	0.00843316
Dda3937_02434	cbsC	2922.24	-4.43092	1.29491	-3.42179	0.000622112	0.00843316
Dda3937_03529	mdh	74038.8	-0.961924	0.281088	-3.42214	0.000621297	0.00843316
Dda3937_04315		64.95	-2.08045	0.608099	-3.42124	0.000623357	0.00843316
Dda3937_01165		3116.91	-3.88844	1.13705	-3.41975	0.000626798	0.00844475
Dda3937_00592	rsxD	1205.33	0.753132	0.22063	3.41355	0.000641228	0.00861166
Dda3937_03145	aer2	6178.15	-1.16613	0.343211	-3.3977	0.000679553	0.00909738
Dda3937_03562	yceE	1465.04	1.2194	0.359003	3.39663	0.000682218	0.00910416
Dda3937_00209	cysJ	8823.98	-2.47851	0.730215	-3.39423	0.000688228	0.00915538
Dda3937_01944	proY	1371.95	0.938562	0.277609	3.38088	0.000722537	0.00958157
Dda3937_02129	aceK	319.845	1.34603	0.398924	3.37414	0.000740472	0.00978862
Dda3937_01024		184.627	-1.46665	0.434909	-3.37232	0.000745388	0.00982282
Dda3937_02614		2641.17	1.34012	0.397489	3.37145	0.000747727	0.00982294
Dda3937_03439		235.2	-2.19148	0.650921	-3.36674	0.000760636	0.0099615
Dda3937_00236	rsd	957.404	0.844834	0.251178	3.36349	0.000769631	0.0100223
Dda3937_03035	cbuG	1286.48	-2.9816	0.886497	-3.36335	0.00077003	0.0100223
Dda3937_02266		4018.49	-0.884194	0.263025	-3.36163	0.000774826	0.0100537
Dda3937_01528	aroE	4109.4	-0.886755	0.264559	-3.35182	0.000802816	0.0103849
Dda3937_03930	yegH	2915.67	-1.25127	0.373449	-3.35057	0.000806452	0.0104
Dda3937_02847	cbrB	4153.96	-2.72145	0.813207	-3.34656	0.000818208	0.0105097
Dda3937_03903	cysC	8193.77	-2.3693	0.708106	-3.34598	0.000819937	0.0105097
Dda3937_01931	ansB	1303.97	-1.38481	0.413991	-3.34501	0.000822782	0.0105142
Dda3937_02683	ubiH	1871.33	-0.656698	0.196661	-3.33923	0.000840097	0.010703
Dda3937_04145		36680.9	-1.8956	0.568178	-3.33628	0.000849083	0.0107849
Dda3937_03710	yfgJ	268.081	1.21982	0.366102	3.33192	0.000862476	0.0109221
Dda3937_04052	oppC	1740.45	1.25238	0.376228	3.32879	0.000872239	0.0110127
Dda3937_04703		773.81	0.825595	0.248176	3.32666	0.000878947	0.0110642
Dda3937_00210	cysI	14748.5	-2.02171	0.607931	-3.32555	0.000882439	0.0110751
Dda3937_01021		63.1022	-1.68331	0.506733	-3.3219	0.000894083	0.011188
Dda3937_00813	impH	880.571	-1.37549	0.414292	-3.32008	0.000899905	0.0112007
Dda3937_03284	hmuU	9229.73	-4.45868	1.343	-3.31993	0.000900411	0.0112007
Dda3937_02911		51.056	1.22197	0.36917	3.31003	0.000932852	0.0115701
Dda3937_00110		1483.04	2.1053	0.636494	3.30765	0.000940829	0.0116348
Dda3937_00285		3014.78	-2.78591	0.843292	-3.30362	0.000954463	0.0117689
Dda3937_00379		66.6108	1.27996	0.388591	3.29386	0.00098821	0.0120984
Dda3937_00577	trpE	4733.88	-1.13137	0.343548	-3.29318	0.000990603	0.0120984
Dda3937_00788		9414.53	1.29543	0.393438	3.2926	0.000992659	0.0120984
Dda3937_03673		1950.73	-2.6726	0.811176	-3.29473	0.000985178	0.0120984
Dda3937_02207	flgF	9234.74	-1.11782	0.34027	-3.28509	0.00101948	0.0123895
Dda3937_01981		1381.76	0.84948	0.259138	3.2781	0.00104507	0.012664
Dda3937_03865		720.087	-1.0587	0.323381	-3.27386	0.00106089	0.0128188
Dda3937_03747	bioA	747.662	-2.1029	0.643013	-3.27038	0.00107402	0.0129404
Dda3937_04177		230.993	1.95689	0.59871	3.26851	0.00108115	0.0129892
Dda3937_00574	trpC	5416.3	-1.10664	0.33927	-3.26182	0.00110701	0.0131934
Dda3937_00755		780.973	1.41869	0.434848	3.26251	0.00110432	0.0131934
Dda3937_03090		450.527	1.18826	0.364309	3.26168	0.00110753	0.0131934
Dda3937_03428		27.7747	2.62909	0.806336	3.26054	0.00111202	0.0132095
Dda3937_03734		627.373	0.924936	0.284247	3.25399	0.00113798	0.01348
Dda3937_02291		294.172	1.3958	0.429223	3.25191	0.00114632	0.0135407
Dda3937_01166		2458.17	-3.64122	1.12021	-3.25049	0.00115207	0.0135706
Dda3937_03699	sseA	1588.57	-0.665815	0.204894	-3.24955	0.00115586	0.0135774
Dda3937_04051	oppD	2442.47	1.02233	0.314838	3.24717	0.00116558	0.0136535
Dda3937_00375	yfeB	3242.9	-2.74469	0.846795	-3.24126	0.00119002	0.0138994
Dda3937_01034	yfdW	59.5797	1.10264	0.340269	3.24051	0.00119317	0.0138994
Dda3937_03091		543.267	0.875904	0.270391	3.2394	0.0011978	0.0139149
Dda3937_00692	yrbC	14549.3	1.15068	0.355401	3.23768	0.00120504	0.0139606
Dda3937_03888	metB	7266.75	-2.11665	0.654731	-3.23286	0.00122557	0.0141596
Dda3937_02585		2643.77	1.40619	0.43548	3.22906	0.00124197	0.0143098
Dda3937_02432	cbsB	2261.6	-4.342	1.34594	-3.22601	0.0012553	0.014424
Dda3937_02803		56.613	2.12522	0.659242	3.22373	0.00126532	0.0144996
Dda3937_00627		237.337	-2.38149	0.739578	-3.22006	0.00128163	0.0146467
Dda3937_00329		455.912	-1.47161	0.457511	-3.21656	0.00129738	0.0147866
Dda3937_02395	ganL	7337.73	-1.20316	0.374151	-3.2157	0.00130126	0.0147908
Dda3937_00374	yfeC	1792.52	-2.43948	0.759122	-3.21355	0.00131105	0.0148358
Dda3937_03032	cbuB	4070.01	-2.90366	0.903641	-3.21329	0.00131225	0.0148358
Dda3937_03011		327.31	-2.3703	0.738696	-3.20877	0.00133305	0.0149906
Dda3937_03490		632.781	-1.24934	0.389274	-3.2094	0.00133012	0.0149906
Dda3937_03657		354.336	1.29702	0.404352	3.20765	0.00133824	0.015009
Dda3937_02521	yidA	3140.58	-0.910599	0.284101	-3.20519	0.00134973	0.0150977
Dda3937_04566		152.629	2.79932	0.873918	3.20318	0.00135919	0.0151633
Dda3937_02206	flgE	25688.8	-1.01076	0.316467	-3.1939	0.00140367	0.0156181
Dda3937_00575	trpD	2579.7	-1.21686	0.381934	-3.18605	0.00144232	0.0159639
Dda3937_03638	yegD	4171.75	0.977265	0.306681	3.18659	0.00143961	0.0159639
Dda3937_00753	yjjA	2596.65	1.30741	0.410768	3.18284	0.0014584	0.0160997
Dda3937_04014		227.46	-1.52895	0.480522	-3.18185	0.00146335	0.0161122
Dda3937_00291	hemX	4226.91	-0.828028	0.260436	-3.17939	0.00147587	0.0162027
Dda3937_02798		876.105	0.975784	0.306974	3.17872	0.00147926	0.0162027
Dda3937_01230		438.716	-0.831804	0.261764	-3.17769	0.00148454	0.0162184
Dda3937_04035	pgpB	5391.3	1.94244	0.611517	3.17643	0.00149102	0.0162471
Dda3937_02936		1482.96	-0.922681	0.29063	-3.17476	0.0014996	0.0162985
Dda3937_01203	idhA	69.1501	-1.3768	0.433918	-3.17295	0.00150897	0.0163581
Dda3937_00392	thrC	11730.3	-1.12674	0.355541	-3.16908	0.00152923	0.0165057
Dda3937_02661		456.018	-1.66113	0.524205	-3.16885	0.00153041	0.0165057
Dda3937_02732	yqjK	703.965	0.953453	0.300986	3.16777	0.00153614	0.0165253
Dda3937_02734	yqjD	5586.93	1.43394	0.453076	3.1649	0.00155138	0.0166467
Dda3937_01417		187.592	-1.33256	0.421285	-3.16309	0.00156106	0.0167081
Dda3937_00955		1796.63	1.58171	0.500633	3.15942	0.00158081	0.0168506
Dda3937_01109	yihD	1191.84	-0.82632	0.261565	-3.15914	0.00158237	0.0168506
Dda3937_04178		147.2	2.00494	0.635632	3.15424	0.00160916	0.0170927
Dda3937_00693	yrbB	4840.28	1.16493	0.369828	3.14991	0.00163321	0.0173046
Dda3937_03667	sufC	5755.45	-3.04536	0.967516	-3.1476	0.00164615	0.017398
Dda3937_03548	uhpC	266.563	1.1003	0.351371	3.13144	0.00173953	0.018339
Dda3937_01275		4296.63	-1.73742	0.555289	-3.12886	0.00175488	0.0184088
Dda3937_01704		456.267	1.09557	0.350071	3.12955	0.00175074	0.0184088
Dda3937_00212	cysG1	5618.94	-2.24939	0.71935	-3.12698	0.0017661	0.0184347
Dda3937_01847	nasD	262.633	-3.04784	0.974575	-3.12735	0.00176388	0.0184347
Dda3937_03268		198.649	1.11534	0.356897	3.12512	0.00177735	0.0184608
Dda3937_03483	ybjM	130.147	0.857448	0.274316	3.12577	0.00177343	0.0184608
Dda3937_02552		4356.11	-0.810311	0.259658	-3.12069	0.00180429	0.0186946
Dda3937_01484		800.729	1.73881	0.557847	3.117	0.00182701	0.018843
Dda3937_04179		428.821	1.44636	0.464034	3.11691	0.00182755	0.018843
Dda3937_03171		198.085	1.65926	0.532748	3.11453	0.00184238	0.0189496
Dda3937_02675	smp	1782.71	-0.816615	0.262349	-3.11271	0.00185381	0.0190207
Dda3937_01262	exbB	10895.8	-3.58334	1.1528	-3.10837	0.00188122	0.0192552
Dda3937_03093		2815.33	-2.35806	0.758982	-3.10687	0.00189081	0.0193064
Dda3937_01463		3088.2	-0.87677	0.282758	-3.10077	0.00193016	0.0196606
Dda3937_00411	pir	3943.67	-0.846562	0.273222	-3.09844	0.00194545	0.0197373
Dda3937_03170	yjfF	99.5357	0.966624	0.311996	3.09819	0.00194705	0.0197373
Dda3937_02691	dcyD	296.561	-2.22493	0.719964	-3.09034	0.0019993	0.0202184
Dda3937_00921		2243.48	-2.17401	0.703721	-3.0893	0.00200626	0.0202402
Dda3937_01041		2124.82	-1.03975	0.33671	-3.08796	0.00201533	0.0202832
Dda3937_00413	fbaA	66671.4	-0.995611	0.323024	-3.08215	0.00205508	0.0205113
Dda3937_00565	tonB	2961.94	-2.71913	0.882126	-3.08247	0.00205291	0.0205113
Dda3937_00620		1116.94	-1.14742	0.372145	-3.08327	0.0020474	0.0205113
Dda3937_01400	yaiI	491.124	-1.03337	0.335312	-3.08181	0.00205745	0.0205113
Dda3937_00754		3436.54	2.23462	0.72579	3.07888	0.00207781	0.0206654
Dda3937_03540		149.164	-0.802233	0.260628	-3.07808	0.00208339	0.0206721
Dda3937_02915		96.9083	1.60422	0.521507	3.07611	0.00209717	0.02076
Dda3937_00660	yhdH	3360.51	-1.9021	0.618814	-3.07379	0.00211358	0.0207762
Dda3937_00811	vasD	575.072	-1.47408	0.47955	-3.07388	0.00211295	0.0207762
Dda3937_02431	cbsA	1201.79	-3.84516	1.25044	-3.07505	0.00210465	0.0207762
Dda3937_00428	mpl	5112.11	-0.638459	0.207841	-3.07186	0.00212733	0.0208626
Dda3937_01794		2835.59	-2.84715	0.927161	-3.07082	0.00213471	0.0208864
Dda3937_01654	rspA	65.3135	-1.16826	0.381312	-3.0638	0.00218548	0.0212918
Dda3937_02541	dppB	680.715	1.19678	0.390632	3.06369	0.00218623	0.0212918
Dda3937_02624		39.6394	1.27985	0.418249	3.06002	0.00221319	0.021481
Dda3937_03258	pyrE	1765.62	0.786458	0.25704	3.05966	0.00221585	0.021481
Dda3937_01029		1630.02	-0.641572	0.210243	-3.05157	0.00227646	0.0219675
Dda3937_03723	yoaE	6597.63	0.957937	0.313883	3.05189	0.00227403	0.0219675
Dda3937_00128	lrp	6310.38	-1.06793	0.350652	-3.04556	0.00232251	0.0222087
Dda3937_01022		136.615	-1.69729	0.557086	-3.04673	0.00231342	0.0222087
Dda3937_03578		563.361	2.8089	0.922235	3.04575	0.00232101	0.0222087
Dda3937_03786	narL	230.44	-1.41908	0.465839	-3.04628	0.00231695	0.0222087
Dda3937_03653	ycbB	7216.9	-0.939636	0.309043	-3.04047	0.00236212	0.0225363
Dda3937_00848		5847.28	-4.16308	1.37003	-3.03869	0.00237613	0.0226188
Dda3937_03809		233.034	0.964542	0.317795	3.03511	0.00240446	0.0228369
Dda3937_03897	btuB	8884.25	-1.32258	0.437432	-3.02352	0.00249852	0.023677
Dda3937_00288		3340.49	-2.35269	0.778742	-3.02115	0.0025182	0.02381
Dda3937_02673		1134.38	1.11922	0.370552	3.02041	0.00252435	0.0238147
Dda3937_04109	sttM	18.8582	1.89422	0.62805	3.01603	0.00256108	0.0241073
Dda3937_01263	exbD	5273.5	-3.15643	1.04766	-3.01283	0.00258826	0.0243089
Dda3937_02132		7156.86	-1.71718	0.570103	-3.01205	0.00259491	0.0243172
Dda3937_02253		807.468	-1.03904	0.345075	-3.01105	0.00260342	0.0243429
Dda3937_01276		1611.02	-1.55336	0.517459	-3.00189	0.00268305	0.0249771
Dda3937_01490		506.77	0.830994	0.276824	3.00189	0.0026831	0.0249771
Dda3937_02682	pepP	3618.35	-0.713246	0.237675	-3.00093	0.00269159	0.025001
Dda3937_00047	yaaX	2495.17	3.18366	1.06208	2.99758	0.00272128	0.0252212
Dda3937_00846		26222	-5.45405	1.82148	-2.9943	0.00275077	0.0254386
Dda3937_04621	ydiK	2212.13	-0.728977	0.243644	-2.99197	0.00277183	0.0255773
Dda3937_00318	glpB	162.735	-2.20447	0.737383	-2.98958	0.00279359	0.0257118
Dda3937_00376	yfeA	4711.82	-2.78328	0.931164	-2.98903	0.0027986	0.0257118
Dda3937_00583	sohB	4675.1	-0.995902	0.333305	-2.98796	0.00280844	0.0257143
Dda3937_00629		191.764	-3.51029	1.17492	-2.98768	0.00281107	0.0257143
Dda3937_00250	ilvE	10423.2	-1.1565	0.387492	-2.98457	0.00283979	0.0259208
Dda3937_00167	ytfN	3400.98	-0.94559	0.31712	-2.98181	0.00286554	0.0260993
Dda3937_01642		239.612	0.945113	0.317273	2.97886	0.0028932	0.0262944
Dda3937_00664	mreD	803.946	0.598531	0.201054	2.97697	0.00291111	0.0264003
Dda3937_00164	msrA	3713.29	-1.02452	0.344306	-2.97561	0.00292408	0.026461
Dda3937_03668	sufB	16201	-2.94305	0.989421	-2.97452	0.00293451	0.0264986
Dda3937_02370	ybjT	3310.52	-0.74067	0.249066	-2.97379	0.00294147	0.0265047
Dda3937_04010	ybhS	125.971	-0.992518	0.33405	-2.97117	0.00296671	0.0266751
Dda3937_03598		1122.9	0.967195	0.326253	2.96455	0.00303123	0.0271972
Dda3937_00817	impB	7255.43	-0.982526	0.331649	-2.96255	0.00305104	0.0273168
Dda3937_03883	hslV	1807.55	0.802117	0.271584	2.95348	0.00314212	0.0280727
Dda3937_00792	efeB	4255.05	-2.78871	0.945614	-2.9491	0.00318701	0.0284136
Dda3937_03666	sufD	7620.08	-2.87369	0.97637	-2.94324	0.00324801	0.0288963
Dda3937_03674		4689.91	-2.47157	0.840383	-2.941	0.00327153	0.0290443
Dda3937_01826	ylaC	1529.87	1.8307	0.623092	2.93809	0.00330237	0.0291447
Dda3937_02900		1189.9	-0.626842	0.213358	-2.93798	0.00330357	0.0291447
Dda3937_03733		78.2347	1.32985	0.452623	2.93808	0.00330247	0.0291447
Dda3937_02846	cbrC	3311.42	-2.38571	0.812438	-2.93648	0.00331962	0.0292251
Dda3937_01246		243.298	-1.10693	0.377555	-2.93184	0.00336962	0.0295567
Dda3937_04519		744.861	0.701314	0.239271	2.93104	0.00337831	0.0295567
Dda3937_04641		455.381	0.877495	0.299329	2.93154	0.00337282	0.0295567
Dda3937_00393	thrB	3609.33	-1.06349	0.363119	-2.92875	0.00340326	0.0297134
Dda3937_00440		1335.59	0.633621	0.216545	2.92605	0.00343296	0.0298137
Dda3937_01762		170.792	1.17983	0.403252	2.92578	0.00343596	0.0298137
Dda3937_03298	acrR	1261.97	1.33704	0.456939	2.92608	0.00343267	0.0298137
Dda3937_02131	metH	5132.09	-0.762706	0.260884	-2.92355	0.00346066	0.0299663
Dda3937_03758		154.576	1.26689	0.433563	2.92204	0.00347748	0.0300503
Dda3937_03383	yfeU	1093.32	-0.56249	0.192823	-2.91714	0.00353262	0.0304022
Dda3937_03885	cytR	1323.26	-0.822191	0.281791	-2.91773	0.00352586	0.0304022
Dda3937_02210	flgI	4204.96	-0.873814	0.299987	-2.91284	0.00358156	0.0307606
Dda3937_00014		357.297	0.821415	0.28279	2.90468	0.00367624	0.0315096
Dda3937_01479		363.448	1.08147	0.372693	2.90178	0.00371053	0.031739
Dda3937_01914	phnA	1392.52	1.37267	0.473451	2.89929	0.00374011	0.0319272
Dda3937_02302	ygfZ	3282.25	-0.572859	0.197726	-2.89723	0.00376471	0.0320723
Dda3937_00284		7799.2	-2.47828	0.856252	-2.89434	0.0037996	0.0321537
Dda3937_00373	yfeD	1983.46	-2.22138	0.767759	-2.89333	0.00381183	0.0321537
Dda3937_02204	flgB	5774.67	-0.9084	0.313802	-2.89482	0.0037937	0.0321537
Dda3937_02262	yjcE	2300.03	-0.744994	0.25728	-2.89565	0.0037837	0.0321537
Dda3937_03867	pfkA	16081.4	-1.02667	0.354846	-2.89328	0.00381239	0.0321537
Dda3937_02870	yedJ	2035.76	-0.830089	0.287089	-2.89141	0.00383523	0.0322818
Dda3937_01131	eptB	1680.99	0.789797	0.273453	2.88824	0.00387405	0.0324978
Dda3937_03669	sufA	8946.3	-2.90415	1.00557	-2.88806	0.00387631	0.0324978
Dda3937_00785		591.646	-1.16411	0.403575	-2.88448	0.0039206	0.0328039
Dda3937_01244		2415.81	1.51209	0.524365	2.88366	0.00393079	0.0328241
Dda3937_03628		929.494	0.978648	0.33955	2.88219	0.00394921	0.0329127
Dda3937_00969	vfmB	4493.69	-1.79997	0.625478	-2.87776	0.00400515	0.0333131
Dda3937_03766	sfuA	45384.7	-2.4694	0.858506	-2.87639	0.00402246	0.0333265
Dda3937_03808		177.966	1.12849	0.392328	2.87639	0.00402257	0.0333265
Dda3937_03054	cpxP	6027.73	2.21714	0.771333	2.87442	0.00404766	0.0334686
Dda3937_04578		5929.61	-1.93335	0.673048	-2.87252	0.00407207	0.033587
Dda3937_04610	osmB	1442.11	2.57826	0.897701	2.87207	0.00407791	0.033587
Dda3937_01355	tnaA	429.153	-1.63079	0.567989	-2.87116	0.00408969	0.0336183
Dda3937_03034	cbuD	1625.99	-2.35211	0.820651	-2.86615	0.00415498	0.0340886
Dda3937_00628		522.816	-1.35077	0.472383	-2.85949	0.00424323	0.0347451
Dda3937_04345	flgC	2884.1	-0.956916	0.335074	-2.85583	0.00429242	0.0350797
Dda3937_00894	mprA	3575.35	-0.889927	0.311912	-2.85313	0.00432905	0.0353107
Dda3937_00181		22391.8	0.961417	0.337352	2.84989	0.0043734	0.0356035
Dda3937_02055	udp	2061.93	-1.21836	0.428115	-2.84587	0.00442901	0.0359868
Dda3937_02759		19.3678	1.7545	0.61906	2.83413	0.00459506	0.0372641
Dda3937_01184		1305.17	-0.81916	0.28916	-2.83289	0.00461289	0.037337
Dda3937_04317		64.4588	1.60879	0.568721	2.82878	0.00467253	0.0377472
Dda3937_00361	yrfF	7811.76	0.796137	0.282103	2.82215	0.00477029	0.0384633
Dda3937_02357	rbsC	1224.25	-0.616724	0.218618	-2.82101	0.0047872	0.038526
Dda3937_02111		392.608	1.77431	0.62941	2.819	0.00481729	0.0386943
Dda3937_02845	cbrD	4206.98	-2.03377	0.72256	-2.81468	0.00488261	0.0391445
Dda3937_02546	yfjB	1933.19	-0.577716	0.20588	-2.80609	0.00501474	0.0401275
Dda3937_02901	cyaB	780.122	0.913397	0.325758	2.80391	0.00504866	0.0403224
Dda3937_02700		248.717	0.732889	0.261543	2.80217	0.00507596	0.0404638
Dda3937_02198		72.8864	1.16167	0.41478	2.80069	0.00509937	0.0405737
Dda3937_02636	yacL	1491.69	1.07952	0.385893	2.79745	0.00515076	0.0407519
Dda3937_03518	uup	3684.88	0.60336	0.215605	2.79845	0.00513477	0.0407519
Dda3937_04538	mtfA	731.037	-0.896795	0.320537	-2.79779	0.00514529	0.0407519
Dda3937_01593		1739.9	0.663937	0.237436	2.79628	0.0051695	0.0408236
Dda3937_02528		214.89	-0.702061	0.251642	-2.78992	0.00527204	0.041478
Dda3937_02910		127.389	1.28496	0.460503	2.79035	0.00526513	0.041478
Dda3937_01627		1063.28	-2.19618	0.787475	-2.78888	0.005289	0.041534
Dda3937_01248		185.517	-1.87587	0.673396	-2.78569	0.00534131	0.0418667
Dda3937_02430		633.407	-3.36416	1.20808	-2.78471	0.00535757	0.0419163
Dda3937_02697		1922.73	1.04494	0.375796	2.78059	0.005426	0.0422947
Dda3937_03199	ycbC	613.275	0.920513	0.331046	2.78062	0.00542552	0.0422947
Dda3937_00378		30.6483	1.83111	0.658809	2.77942	0.00544555	0.0423246
Dda3937_02289		446.083	1.3652	0.491228	2.77916	0.00544991	0.0423246
Dda3937_02366	ybjD	1409.72	-0.996028	0.358497	-2.77835	0.00546363	0.0423532
Dda3937_01548	ybfA	164.678	0.901646	0.324828	2.77577	0.00550717	0.0426123
Dda3937_02520	mglC	613.94	-0.883094	0.318382	-2.77369	0.00554241	0.0427002
Dda3937_02835		1660.76	0.919657	0.33161	2.77331	0.00554891	0.0427002
Dda3937_04025	yfbS	2505.23	-1.41698	0.510757	-2.77427	0.00553255	0.0427002
Dda3937_00162	ytfK	1883.76	1.97836	0.714538	2.76872	0.00562762	0.0432271
Dda3937_00506	fhuC	1322.54	-2.9435	1.0647	-2.76463	0.00569873	0.0436622
Dda3937_01517	yhdN	698.302	1.23065	0.445197	2.76427	0.00570497	0.0436622
Dda3937_00704		631.438	1.08033	0.39216	2.75482	0.00587252	0.0447819
Dda3937_04134	ydfG	7803.36	-0.953606	0.346126	-2.75508	0.00586777	0.0447819
Dda3937_00076		663.676	1.07916	0.392248	2.75121	0.00593747	0.0451141
Dda3937_01755		31.1836	2.03544	0.739701	2.75171	0.00592857	0.0451141
Dda3937_00287		1848.59	-2.34901	0.854452	-2.74914	0.00597519	0.045319
Dda3937_01974	cyoC	12576.7	0.602615	0.21942	2.74641	0.00602523	0.0456165
Dda3937_00342		219.021	-0.693166	0.25246	-2.74565	0.00603909	0.0456395
Dda3937_03489		483.716	-0.997158	0.363271	-2.74494	0.00605212	0.0456562
Dda3937_03534	rpoD	33283.1	0.936376	0.341724	2.74016	0.00614101	0.046244
Dda3937_01725		1031.56	1.23772	0.452227	2.73695	0.00620113	0.0466135
Dda3937_04154	hecB	1554.21	-1.02463	0.374664	-2.7348	0.00624185	0.0468361
Dda3937_00192	garK	433.858	-0.69514	0.254277	-2.73379	0.00626101	0.0468533
Dda3937_00794		2471.53	-2.71289	0.993088	-2.73177	0.00629948	0.0468533
Dda3937_02054	ysgA	4283.61	0.76667	0.280663	2.73164	0.00630193	0.0468533
Dda3937_02427		11211.2	-0.674692	0.246851	-2.73319	0.00627232	0.0468533
Dda3937_03231		650.205	-1.02397	0.374919	-2.73118	0.00631081	0.0468533
Dda3937_04124		33.2255	-1.66092	0.607842	-2.73249	0.00628582	0.0468533
Dda3937_03384		3485.54	-0.726584	0.266306	-2.72838	0.00636454	0.0471692
Dda3937_00948		30.6249	1.50606	0.552666	2.72509	0.00642837	0.0475587
Dda3937_01174	mfbR	151.357	0.866706	0.318149	2.72421	0.00644554	0.0475905
Dda3937_03219	expI	8136.53	1.55485	0.570858	2.72371	0.00645524	0.0475905
Dda3937_01917		18.1414	2.0828	0.764933	2.72286	0.00647202	0.0476309
Dda3937_01789	ybbO	1742.32	-0.910112	0.334843	-2.71803	0.00656721	0.0481633
Dda3937_04032		653.622	0.892415	0.32829	2.71837	0.00656042	0.0481633
Dda3937_01622	ruvB	2083.7	0.734353	0.270429	2.71552	0.00661726	0.0483622
Dda3937_03931	asmA	4207.92	0.560609	0.206416	2.71592	0.00660911	0.0483622
Dda3937_04019	ackA	19268.1	-0.949847	0.350328	-2.71131	0.00670185	0.0488957
Dda3937_01122	yiiD	1726.55	-0.780797	0.288648	-2.70501	0.00683026	0.0497464
Dda3937_01955	ribD	4053.99	-0.577103	0.213522	-2.70278	0.00687631	0.0499955
Dda3937_03777		4174.08	0.620135	0.229504	2.70207	0.00689099	0.050016
Dda3937_02804		64.5791	2.00828	0.743806	2.7	0.0069339	0.0501548
Dda3937_02919	minE	3791.06	-0.827741	0.306515	-2.70049	0.00692373	0.0501548
Dda3937_04011	ybhF	283.757	-1.22984	0.456239	-2.6956	0.00702614	0.050735
Dda3937_00189	gudD	468.446	-1.20854	0.449053	-2.69131	0.00711712	0.0513041
Dda3937_01039		322.228	1.24718	0.463629	2.69004	0.00714435	0.0514125
Dda3937_01691	ppk	8372.06	-0.87845	0.327064	-2.68586	0.00723428	0.051971
Dda3937_01688	pstB	1226.21	-0.652724	0.243177	-2.68415	0.00727146	0.0521051
Dda3937_02543	dppD	824.54	0.866488	0.322851	2.68386	0.00727767	0.0521051
Dda3937_03040	cbsH	3015.86	-4.97256	1.85319	-2.68324	0.0072913	0.0521143
Dda3937_01386	yjjB	471.407	-1.23374	0.459956	-2.6823	0.00731178	0.0521722
Dda3937_00061	slyB	34584.9	1.03761	0.387116	2.68034	0.00735465	0.0523581
Dda3937_03366	osmE	6877.12	1.13113	0.422068	2.67998	0.00736266	0.0523581
Dda3937_03312	ybaO	687.777	0.582551	0.217426	2.67931	0.00737748	0.0523752
Dda3937_03624	fruK	4064.04	-0.87884	0.328294	-2.67699	0.00742865	0.0525773
Dda3937_03999	modF	2072.62	-0.94127	0.351628	-2.67689	0.00743089	0.0525773
Dda3937_00689	yrbF	7422.77	1.20361	0.4518	2.66402	0.00772123	0.054358
Dda3937_03115	pspF	1015.99	-0.618398	0.232106	-2.66429	0.00771503	0.054358
Dda3937_03754		1163.53	0.645247	0.242138	2.66479	0.00770372	0.054358
Dda3937_00450		2149.84	1.19173	0.44757	2.66267	0.00775224	0.0544854
Dda3937_01634		365.679	-0.626992	0.235832	-2.65863	0.0078458	0.0550511
Dda3937_00276	wzyE	330.332	0.756414	0.284834	2.65563	0.00791595	0.0554511
Dda3937_01809		523.034	1.087	0.409773	2.6527	0.00798508	0.0557501
Dda3937_02133	yjbB	1472.27	-0.967092	0.364511	-2.65312	0.00797513	0.0557501
Dda3937_00968	vfmC	4187.07	-1.63969	0.618799	-2.6498	0.00805404	0.0561387
Dda3937_03038		10296.8	-3.08348	1.16601	-2.64446	0.00818202	0.0568444
Dda3937_04108		137.398	0.858463	0.324627	2.64446	0.00818225	0.0568444
Dda3937_03767	sfuB	14670.5	-2.26639	0.858813	-2.63898	0.00831558	0.0576757
Dda3937_01038		265.197	1.27589	0.484033	2.63596	0.00838987	0.0580953
Dda3937_00593	rsxC	2781.51	0.575229	0.218344	2.63451	0.00842579	0.05819
Dda3937_03009		137.612	-1.38146	0.524415	-2.6343	0.00843113	0.05819
Dda3937_00153	gidB	1472.2	0.776772	0.295427	2.62932	0.00855565	0.0584761
Dda3937_00156	asnC	440.779	0.931353	0.353959	2.63125	0.00850721	0.0584761
Dda3937_00505	fhuD	1503.63	-2.39249	0.909428	-2.63077	0.00851925	0.0584761
Dda3937_00778		566.873	-1.93348	0.735356	-2.62931	0.00855578	0.0584761
Dda3937_02594	elaA	501.633	-1.043	0.396629	-2.62965	0.00854721	0.0584761
Dda3937_03089		1328.44	0.992955	0.377275	2.63191	0.00849057	0.0584761
Dda3937_03665	sufS	7901.97	-2.55012	0.97323	-2.62026	0.00878624	0.059954
Dda3937_00883	dxr	3543.14	0.733262	0.28023	2.61664	0.0088799	0.0603004
Dda3937_01139		60.559	1.23044	0.47011	2.61734	0.0088618	0.0603004
Dda3937_03257	rph	8404.24	0.930561	0.355598	2.61689	0.00887347	0.0603004
Dda3937_01604	yceH	1127.41	-0.786803	0.30112	-2.61292	0.00897719	0.060863
Dda3937_03557	yceJ	669.949	1.69386	0.648983	2.61002	0.0090536	0.0612826
Dda3937_03625	fruB	6515.49	-0.626008	0.239928	-2.60915	0.00907687	0.0612867
Dda3937_03918		192.092	0.85098	0.326251	2.60836	0.00909782	0.0612867
Dda3937_04300	fepA	853.646	-1.52819	0.585829	-2.6086	0.0090914	0.0612867
Dda3937_00638		167.453	1.27292	0.488864	2.60384	0.00921869	0.0620019
Dda3937_03039		564.584	-4.91132	1.88711	-2.60256	0.00925314	0.0621345
Dda3937_02445	ftsL	763.391	-0.84189	0.323879	-2.5994	0.00933881	0.0626101
Dda3937_01087	yieE	2794.35	-0.694472	0.267256	-2.59853	0.00936243	0.0626688
Dda3937_00275	rffT	218.579	0.962565	0.370551	2.59766	0.00938614	0.062728
Dda3937_00063	ydhA	364.34	1.22	0.469852	2.59656	0.00941616	0.0628056
Dda3937_03926	weaP	330.672	0.943524	0.363432	2.59615	0.00942755	0.0628056
Dda3937_02628		249.966	1.1423	0.440271	2.59453	0.00947196	0.0629119
Dda3937_02692		256.199	-1.71333	0.660374	-2.59448	0.00947334	0.0629119
Dda3937_00970		2451.86	-1.53623	0.592741	-2.59174	0.00954928	0.0631429
Dda3937_02750	virB6	127.392	1.33173	0.513865	2.5916	0.00955304	0.0631429
Dda3937_03670		3941.22	-0.910685	0.35132	-2.59218	0.00953692	0.0631429
Dda3937_00810	impJ	1464.87	-1.33036	0.513623	-2.59015	0.0095933	0.0633098
Dda3937_02030		1927.52	0.644027	0.248716	2.58941	0.00961415	0.0633483
Dda3937_00253		2953.05	-0.605132	0.233822	-2.588	0.00965348	0.0635082
Dda3937_02384	glyA	39326.9	-0.887409	0.343265	-2.5852	0.00973226	0.0637282
Dda3937_03555	dinI	2116.12	1.45314	0.561937	2.58596	0.00971089	0.0637282
Dda3937_04166	mobC	93.6541	1.06136	0.410473	2.58571	0.00971788	0.0637282
Dda3937_03473	ybjO	765.099	0.779449	0.301748	2.58311	0.00979147	0.0640165
Dda3937_04053	oppB	2476.4	1.11221	0.430953	2.58081	0.00985686	0.0643442
Dda3937_02627		599.895	0.82068	0.318356	2.57786	0.00994129	0.0647951
Dda3937_03634		95.4373	1.34443	0.522686	2.57215	0.0101069	0.065773
Dda3937_01480		374.547	1.16056	0.451527	2.57029	0.0101612	0.0659227
Dda3937_04043	sppA	6116.34	0.604755	0.235274	2.57043	0.0101571	0.0659227
Dda3937_00003	ydiJ	9750.65	-0.620629	0.241535	-2.56952	0.0101839	0.0659682
Dda3937_01278		2225.02	-1.42175	0.55405	-2.56609	0.0102851	0.0665217
Dda3937_01895	rof	5970.54	-0.883398	0.344387	-2.56513	0.0103138	0.0666051
Dda3937_04128	ynfM	619.699	1.27301	0.49756	2.55851	0.0105122	0.067783
Dda3937_02753	virB4	54.9412	0.98904	0.386955	2.55595	0.0105897	0.0680056
Dda3937_02760	alpA	3.71819	4.35993	1.70577	2.55599	0.0105886	0.0680056
Dda3937_03172		52.6569	1.33414	0.522008	2.55578	0.0105951	0.0680056
Dda3937_02602	yggR	190.669	-0.842853	0.330216	-2.55243	0.0106974	0.0685575
Dda3937_02168		641.094	-0.962758	0.377579	-2.54982	0.0107778	0.0687596
Dda3937_03271		5434.61	1.24259	0.487173	2.55062	0.0107531	0.0687596
Dda3937_04199	yceF	576.977	0.561468	0.220175	2.5501	0.0107691	0.0687596
Dda3937_02709		622.227	0.746537	0.293089	2.54713	0.0108613	0.0691872
Dda3937_04112	sttJ	86.7982	0.828019	0.326524	2.53586	0.0112173	0.0713472
Dda3937_04086		2706.8	-0.727144	0.286957	-2.53398	0.0112775	0.0716224
Dda3937_02144	frdD	1541.04	-2.00703	0.792415	-2.5328	0.0113154	0.0716971
Dda3937_03234		42.8418	1.02024	0.402851	2.53256	0.0113233	0.0716971
Dda3937_00168	ytfP	9373.49	-0.892692	0.353648	-2.52424	0.0115949	0.0732188
Dda3937_00497	dgt	2060.95	-0.973177	0.385629	-2.52361	0.0116157	0.0732188
Dda3937_01272	nrdG	594.872	-1.39628	0.553242	-2.52382	0.0116087	0.0732188
Dda3937_04493	ushA	7576.99	-0.696648	0.276217	-2.5221	0.0116657	0.0734242
Dda3937_02090	ycfD	5945.11	0.740965	0.293978	2.52048	0.0117196	0.0736538
Dda3937_02333	yhbV	608.582	-1.33024	0.528351	-2.51772	0.0118116	0.0739616
Dda3937_03365	ydjN	5635.32	-1.4205	0.564106	-2.51814	0.0117976	0.0739616
Dda3937_04615	sttE	327.087	1.17495	0.466725	2.51744	0.0118212	0.0739616
Dda3937_03813		20.1441	1.41291	0.561655	2.51562	0.0118823	0.0742333
Dda3937_01869		4751.65	1.01973	0.406069	2.51123	0.0120311	0.0750523
Dda3937_00221	rpoC	222642	0.91724	0.365426	2.51006	0.0120711	0.0750795
Dda3937_00406		585.764	-1.01338	0.403696	-2.51026	0.0120643	0.0750795
Dda3937_03571	purT	3135.83	-1.06402	0.424398	-2.50714	0.0121713	0.0755914
Dda3937_04203	fabH	11500.8	0.693109	0.276655	2.50532	0.0122342	0.0758701
Dda3937_00700		1649.33	1.09775	0.438264	2.50477	0.012253	0.0758752
Dda3937_02400		140.114	1.28347	0.512534	2.50417	0.0122741	0.075894
Dda3937_02836		474.46	0.645042	0.257818	2.50193	0.0123519	0.0762634
Dda3937_00125	yghK	179.027	1.35041	0.540383	2.49899	0.0124549	0.0766748
Dda3937_01723		446.482	0.661784	0.264772	2.49945	0.0124387	0.0766748
Dda3937_00175	htrG	563.054	1.21961	0.48828	2.49777	0.0124978	0.0767151
Dda3937_03297	bspB	3895.59	0.692888	0.277361	2.49814	0.0124846	0.0767151
Dda3937_01482		585.403	1.13581	0.455405	2.49407	0.0126289	0.0772948
Dda3937_02145	frdC	790.815	-2.06882	0.829459	-2.49418	0.012625	0.0772948
Dda3937_02311	budA	941.045	-2.98237	1.19722	-2.49108	0.0127357	0.0778352
Dda3937_01836		390.762	0.658719	0.264658	2.48895	0.0128122	0.0781898
Dda3937_02096		888.644	-2.19481	0.882474	-2.48711	0.0128785	0.0783868
Dda3937_02283		3544.92	0.927712	0.373021	2.48702	0.0128817	0.0783868
Dda3937_02708		983.891	0.5414	0.217804	2.48572	0.012929	0.0785615
Dda3937_03001	sftR	104.309	-1.74437	0.702116	-2.48444	0.0129755	0.0787305
Dda3937_00849	ptsP	5141.16	-0.675145	0.271832	-2.48369	0.013003	0.078784
Dda3937_04324	yejH	985.145	-0.670371	0.270043	-2.48246	0.0130479	0.0789429
Dda3937_00469	artI	4978.69	0.855074	0.345542	2.47459	0.0133391	0.0805193
Dda3937_01856		1253.26	2.00261	0.809503	2.47387	0.0133658	0.0805193
Dda3937_03577		690.807	1.91755	0.77497	2.47435	0.013348	0.0805193
Dda3937_00008		489.665	0.571609	0.231397	2.47025	0.0135018	0.0809917
Dda3937_02731	yqjF	496.608	0.619656	0.250811	2.47061	0.0134884	0.0809917
Dda3937_04197		11.0425	2.26309	0.916108	2.47033	0.0134987	0.0809917
Dda3937_01726		4723.95	1.132	0.458397	2.46947	0.0135314	0.0810539
Dda3937_01112	polA	10323	-0.64692	0.262258	-2.46673	0.0136353	0.0815606
Dda3937_03580		28.6593	1.4098	0.57286	2.46098	0.0138557	0.0827616
Dda3937_02260	ndh	4092.43	-2.06572	0.839568	-2.46045	0.0138763	0.0827671
Dda3937_00180		732.563	0.617989	0.251314	2.45903	0.0139312	0.0828604
Dda3937_04434		374.244	0.711753	0.289415	2.45928	0.0139216	0.0828604
Dda3937_02913		48.9466	1.06079	0.432244	2.45415	0.0141218	0.0838142
Dda3937_03306	ybaY	891.574	1.44656	0.589492	2.45391	0.0141314	0.0838142
Dda3937_02135	lysC	3443.92	-1.10131	0.44938	-2.45074	0.0142561	0.0844356
Dda3937_01471		593.951	-0.544244	0.222362	-2.44756	0.0143826	0.0850654
Dda3937_04512		1980.95	-2.03877	0.835466	-2.44028	0.014676	0.0866787
Dda3937_04446	yhcM	2530.83	-0.687359	0.281752	-2.43959	0.0147039	0.0867224
Dda3937_04039	acnA	6153.52	-0.932811	0.383641	-2.43147	0.0150379	0.0885681
Dda3937_00677	rnk	2254.34	-0.88615	0.364732	-2.42959	0.0151159	0.0886563
Dda3937_01305		17.5193	1.42166	0.584999	2.4302	0.0150906	0.0886563
Dda3937_02415	outD	3068.73	-0.902541	0.371438	-2.42985	0.0151049	0.0886563
Dda3937_04704		2105.59	-0.771181	0.318013	-2.425	0.0153084	0.0896607
Dda3937_00040	prmC	1730.18	0.988167	0.407953	2.42225	0.0154246	0.0902157
Dda3937_04326	cydC	915.886	0.527941	0.218154	2.42004	0.0155188	0.0906412
Dda3937_00122	rstB	1477.02	-0.740151	0.306075	-2.4182	0.0155974	0.0908977
Dda3937_00298	yigA	2094.32	-0.850442	0.351712	-2.418	0.0156059	0.0908977
Dda3937_04050	oppF	3184.17	0.751296	0.311031	2.4155	0.0157135	0.0913987
Dda3937_02052	metR	1264.84	-1.76508	0.731117	-2.41422	0.0157689	0.0915945
Dda3937_00952		1374.46	-0.991471	0.411349	-2.41029	0.0159397	0.0922529
Dda3937_02275		1460.15	0.645661	0.267897	2.41011	0.0159479	0.0922529
Dda3937_02581	celH	257.433	0.606464	0.251593	2.4105	0.0159307	0.0922529
Dda3937_00211	cysH	7113.72	-1.38996	0.578435	-2.40296	0.016263	0.0939468
Dda3937_01753		175.542	0.696593	0.289981	2.4022	0.0162969	0.0940139
Dda3937_01912		245.549	0.780837	0.325192	2.40116	0.0163433	0.0940437
Dda3937_02844		2390.14	-1.85132	0.771036	-2.40108	0.0163467	0.0940437
Dda3937_00005	guaA	13519.8	0.601124	0.251006	2.39486	0.0166268	0.095265
Dda3937_02655	ahpF	1612.46	-1.49716	0.624901	-2.39584	0.0165824	0.095265
Dda3937_02690		83.4711	-2.02023	0.843467	-2.39515	0.0166137	0.095265
Dda3937_03474	potI	2553.96	0.755077	0.31621	2.3879	0.0169451	0.0969571
Dda3937_02316		464.305	1.05275	0.441138	2.38644	0.0170125	0.0971788
Dda3937_03451		2313.59	1.7447	0.731205	2.38606	0.0170299	0.0971788
Dda3937_00053		57.1035	0.996223	0.417646	2.38533	0.0170639	0.0972409
Dda3937_03523	ydiA	2238.97	-0.839332	0.352029	-2.38427	0.017113	0.0972582
Dda3937_04710	minD	5584.8	-0.864724	0.362606	-2.38475	0.0170908	0.0972582
Dda3937_00190	garL	386.244	-0.884758	0.371468	-2.38179	0.0172289	0.0972613
Dda3937_01645	srfC	5646.85	-0.844533	0.354578	-2.3818	0.0172282	0.0972613
Dda3937_03364	ydjM	126.83	1.31996	0.554002	2.38259	0.0171915	0.0972613
Dda3937_03652	ydiU	4146.93	-1.25755	0.527822	-2.38253	0.017194	0.0972613
Dda3937_03768	sfuC	4510.62	-1.8517	0.776866	-2.38356	0.0171463	0.0972613
Dda3937_01064	mnmE	1282.14	0.872589	0.366659	2.37984	0.0173202	0.097646
Dda3937_00188	gudX	283.865	-1.135	0.477047	-2.37923	0.017349	0.097678
Dda3937_00845		626.27	-1.97945	0.832723	-2.37709	0.01745	0.0980183
Dda3937_01442	alkB	256.136	0.852512	0.358656	2.37696	0.0174559	0.0980183
Dda3937_01661	hutH	118.692	1.32173	0.558431	2.36687	0.0179393	0.100598
Dda3937_00851	thyA	5731.92	0.904386	0.382227	2.3661	0.0179767	0.100674
Dda3937_00194	rumA	2311.91	-0.657556	0.278271	-2.36301	0.0181274	0.100944
Dda3937_00326	asd	17172.6	-1.15544	0.488657	-2.36453	0.0180532	0.100944
Dda3937_00504	fhuB	3066.73	-2.10183	0.889425	-2.36313	0.0181214	0.100944
Dda3937_02149	bspA	3825.32	0.639481	0.270662	2.36265	0.0181446	0.100944
Dda3937_04495		1594.08	-0.644422	0.272693	-2.36318	0.0181187	0.100944
Dda3937_00430	yjeT	326.138	1.40959	0.597638	2.35861	0.0183438	0.101918
Dda3937_03201		4215.5	-1.42092	0.602781	-2.35728	0.0184096	0.102015
Dda3937_03651		376.089	1.31247	0.556659	2.35776	0.0183856	0.102015
Dda3937_02146	frdB	2818.1	-1.95056	0.828323	-2.35483	0.0185314	0.102555
Dda3937_04327	serC	18506.8	-0.671479	0.285347	-2.35321	0.0186123	0.102868
Dda3937_02929		408.346	-0.768213	0.326696	-2.35146	0.0186999	0.103216
Dda3937_02080	trkH	3527.62	-0.606255	0.25826	-2.34746	0.0189021	0.104196
Dda3937_03266		312.051	0.881179	0.375806	2.34477	0.0190387	0.104812
Dda3937_02341	infB	58538.5	0.522382	0.222852	2.34408	0.0190743	0.104871
Dda3937_02036		4875.89	1.0728	0.458274	2.34096	0.0192344	0.105614
Dda3937_01759		243.521	-1.28985	0.551376	-2.33932	0.0193188	0.105939
Dda3937_00989	fdhD	1644.48	-0.497456	0.212752	-2.33819	0.0193774	0.106016
Dda3937_02513	uraA	1565.12	0.832002	0.355848	2.33808	0.0193831	0.106016
Dda3937_01281		503.551	2.51684	1.07737	2.33608	0.0194869	0.106446
Dda3937_02752	virB5	51.2524	1.69597	0.726309	2.33505	0.0195407	0.106602
Dda3937_03415		27513.4	2.24745	0.962858	2.33414	0.0195883	0.106723
Dda3937_01026	glk	1747.03	-0.627059	0.268808	-2.33274	0.0196618	0.106985
Dda3937_03430		96.1358	0.900103	0.386139	2.33103	0.0197516	0.107336
Dda3937_00777		417.971	-1.8121	0.777621	-2.33031	0.0197898	0.107405
Dda3937_02802		28.7204	1.72602	0.740906	2.32961	0.0198268	0.107467
Dda3937_01233		191.323	1.39249	0.599023	2.3246	0.0200932	0.108772
Dda3937_02718	aspA	7602.89	-0.882249	0.380161	-2.32072	0.0203019	0.10976
Dda3937_01529	yrdB	1784.14	-0.784092	0.338175	-2.3186	0.0204169	0.110241
Dda3937_02324		30.5141	-1.06175	0.458057	-2.31793	0.020453	0.110294
Dda3937_02784	flhC	11948.4	-0.601284	0.259743	-2.31492	0.0206174	0.111039
Dda3937_00133	dmsD	223.572	1.92601	0.832756	2.31282	0.0207328	0.111518
Dda3937_04331	ansA	1242.86	0.627234	0.271279	2.31214	0.0207702	0.111577
Dda3937_02359	rbsK	1261.8	-0.508304	0.220008	-2.31039	0.0208667	0.111953
Dda3937_01746		87.7952	-0.754533	0.326931	-2.30793	0.0210031	0.112541
Dda3937_02733	yqjE	2292.81	0.981212	0.4254	2.30656	0.0210791	0.112805
Dda3937_03600	tra8_1	277.483	0.643921	0.279486	2.30395	0.0212257	0.113446
Dda3937_01195		625.919	0.476859	0.207166	2.30182	0.0213456	0.113942
Dda3937_03821	yecH	111.407	-1.6515	0.718421	-2.2988	0.0215164	0.114709
Dda3937_00494	mepA	2221.91	-0.572007	0.249068	-2.29659	0.0216424	0.115235
Dda3937_00752		49.6986	1.01453	0.442592	2.29226	0.0218908	0.116118
Dda3937_00850	lgt	4985.13	0.921754	0.402091	2.2924	0.0218827	0.116118
Dda3937_01584		323.785	-0.671438	0.292852	-2.29276	0.021862	0.116118
Dda3937_00319	glpC	158.991	-1.67232	0.730721	-2.28859	0.0221034	0.116817
Dda3937_00925	mtrK	4480.16	-1.60083	0.699786	-2.28759	0.0221611	0.116817
Dda3937_01658	ydfI	98.0852	0.791124	0.345745	2.28817	0.0221277	0.116817
Dda3937_01848	nirB	1069.22	-1.62468	0.710125	-2.28787	0.0221449	0.116817
Dda3937_02213	flgL	33564.4	0.789974	0.345258	2.28807	0.0221334	0.116817
Dda3937_01879		915.01	0.743385	0.325128	2.28644	0.0222287	0.116883
Dda3937_02533	yidQ	2043.53	-0.661023	0.289107	-2.28643	0.0222292	0.116883
Dda3937_02050	crcA	652.704	1.52742	0.669104	2.28279	0.0224428	0.11786
Dda3937_01782	yfbB	782.632	-0.980502	0.430895	-2.2755	0.022876	0.119985
Dda3937_00074	pilM	123.632	-0.968228	0.425932	-2.2732	0.0230143	0.120561
Dda3937_02698	wcaB	318.767	0.833327	0.366861	2.27151	0.0231163	0.120913
Dda3937_03664	sufE	3417.78	-2.16374	0.952715	-2.27113	0.0231389	0.120913
Dda3937_00299	xerC	1285.55	-0.83807	0.369342	-2.26909	0.0232629	0.121261
Dda3937_02024		2022.04	-0.9282	0.40902	-2.26933	0.0232485	0.121261
Dda3937_02418	outG	1813.6	-1.09245	0.48166	-2.2681	0.0233234	0.121426
Dda3937_01398	talA	711.327	1.10399	0.487308	2.26549	0.0234829	0.121955
Dda3937_02871		1546.95	-1.05858	0.467189	-2.26585	0.0234608	0.121955
Dda3937_00431	hflC	19280.9	1.00971	0.445857	2.26465	0.0235342	0.122071
Dda3937_01132		3872.47	2.30769	1.01955	2.26343	0.0236089	0.122308
Dda3937_02819	mdtC	958.986	0.744608	0.329391	2.26056	0.0237864	0.123076
Dda3937_01526	yrdD	6283.46	-0.734274	0.325104	-2.25859	0.0239091	0.123208
Dda3937_03122		196.522	0.734026	0.325039	2.25827	0.0239288	0.123208
Dda3937_03462		3317.82	-0.590097	0.261262	-2.25864	0.0239057	0.123208
Dda3937_04064		2259.96	0.574156	0.25423	2.25841	0.0239201	0.123208
Dda3937_00546	crp	14341.9	-0.848035	0.37612	-2.25469	0.0241527	0.12399
Dda3937_01037		298.483	0.873364	0.387398	2.25443	0.0241688	0.12399
Dda3937_01356	yabN	1286.38	-0.606966	0.269204	-2.25467	0.0241541	0.12399
Dda3937_00936	proB	2778.93	-0.497396	0.22083	-2.25239	0.0242976	0.124499
Dda3937_00108		265.814	0.990412	0.439893	2.25149	0.0243548	0.124641
Dda3937_00136		427.285	0.894572	0.397516	2.2504	0.0244234	0.12469
Dda3937_00573	trpB	5150.49	-0.921336	0.409399	-2.25046	0.0244197	0.12469
Dda3937_03371	pelE	1568.97	-1.21834	0.541539	-2.24977	0.0244634	0.124743
Dda3937_02512	hda	2599.8	0.672735	0.299281	2.24784	0.0245864	0.125218
Dda3937_04065	aroA	4794.44	-0.525001	0.233716	-2.24632	0.0246833	0.12556
Dda3937_01594		2112.51	0.468954	0.208926	2.24459	0.0247945	0.125823
Dda3937_03714	yeaY	1369.44	0.541961	0.241428	2.24481	0.0247803	0.125823
Dda3937_00526	pmrA	3524.82	2.02136	0.901134	2.24313	0.0248883	0.126147
Dda3937_00112		237.094	0.817244	0.364623	2.24134	0.0250041	0.126278
Dda3937_00323	gntK	403.165	-0.782148	0.348925	-2.2416	0.0249876	0.126278
Dda3937_04005	ybhA	2295.21	-0.65085	0.290351	-2.2416	0.0249875	0.126278
Dda3937_02116	mnmC	1269.52	0.590625	0.263743	2.2394	0.0251301	0.126763
Dda3937_00345	glpR	2155.59	-0.433177	0.193571	-2.23782	0.0252328	0.127129
Dda3937_03135	mpaA	571.331	-0.557504	0.24939	-2.23547	0.0253865	0.12775
Dda3937_03750	bioC	925.451	-1.57875	0.706601	-2.23429	0.025464	0.127988
Dda3937_02632		425.398	-0.518226	0.232021	-2.23353	0.0255141	0.128087
Dda3937_03002	atsR	219.175	-0.808526	0.362083	-2.23299	0.0255497	0.128113
Dda3937_02446	rsmH	5688.52	-0.505033	0.226731	-2.22746	0.0259167	0.12965
Dda3937_04209	hrpG	153.558	-2.48703	1.11654	-2.22744	0.0259178	0.12965
Dda3937_00082		33.5214	1.01559	0.456086	2.22675	0.0259639	0.129656
Dda3937_04100		78.5982	0.950383	0.42685	2.22651	0.0259804	0.129656
Dda3937_00355	envZ	2439.55	-0.514305	0.231358	-2.22298	0.0262168	0.130681
Dda3937_02982		1084.38	1.10725	0.499541	2.21654	0.0266543	0.132705
Dda3937_02072		2238.96	1.76448	0.796315	2.21581	0.0267048	0.132772
Dda3937_03457		927.936	-0.640732	0.289213	-2.21543	0.0267306	0.132772
Dda3937_03519	pqiA	902.437	0.460675	0.208114	2.21357	0.0268583	0.133249
Dda3937_00321		11908	-0.759761	0.343594	-2.21122	0.0270208	0.133881
Dda3937_01083		2797.14	-0.745319	0.337126	-2.21081	0.0270492	0.133881
Dda3937_01911		28.5668	1.10365	0.499442	2.20978	0.0271207	0.134077
Dda3937_00703		536.615	0.845253	0.383278	2.20532	0.0274313	0.134797
Dda3937_01492		18.3923	1.40455	0.636389	2.20706	0.0273097	0.134797
Dda3937_02505	purC	12425.4	-0.525453	0.238206	-2.20588	0.0273925	0.134797
Dda3937_03717	yoaB	1042.19	0.658817	0.298791	2.20494	0.027458	0.134797
Dda3937_03719	pabB	1145.64	0.472868	0.214453	2.20499	0.0274546	0.134797
Dda3937_03807	pin	203.371	0.598719	0.271488	2.20532	0.0274315	0.134797
Dda3937_01352	leuC	8530.65	0.529136	0.24003	2.20446	0.0274924	0.134808
Dda3937_03500		13035.5	2.43221	1.10362	2.20385	0.0275349	0.13486
Dda3937_02139	yjeI	3992.11	-0.441632	0.200842	-2.19891	0.0278845	0.136414
Dda3937_02110	tctD	246.934	-0.713746	0.324851	-2.19715	0.02801	0.136869
Dda3937_04369		2612.26	-1.28847	0.587418	-2.19345	0.0282748	0.138003
Dda3937_03510	ssuD	291.101	-1.78508	0.814296	-2.19218	0.0283667	0.138292
Dda3937_00545	yhfA	1968.91	-0.507197	0.231591	-2.19005	0.0285203	0.13888
Dda3937_00856	ptr	2902.61	-0.642415	0.293565	-2.18833	0.0286459	0.139331
Dda3937_01121	dtd	1086.38	-0.725238	0.331638	-2.18684	0.0287544	0.139698
Dda3937_02707		1686.38	0.84285	0.385608	2.18577	0.0288325	0.139916
Dda3937_00248	ilvG	4438.56	-0.930153	0.425982	-2.18355	0.0289953	0.140174
Dda3937_00251	ilvD	11617.2	-0.879243	0.402725	-2.18323	0.0290187	0.140174
Dda3937_01266	scrB	13723.7	-0.785597	0.35981	-2.18336	0.029009	0.140174
Dda3937_03569		924.966	-1.15404	0.528434	-2.18389	0.0289705	0.140174
Dda3937_02926	fadR	10688	-0.840521	0.385349	-2.18119	0.0291692	0.14074
Dda3937_00775		492.26	-0.536322	0.246016	-2.18003	0.0292552	0.140994
Dda3937_00738		1761.17	-0.612665	0.281504	-2.1764	0.0295256	0.141872
Dda3937_01066	hipB	474.053	0.50694	0.232945	2.17623	0.0295384	0.141872
Dda3937_01792	ybbP	2374.32	1.38913	0.638273	2.1764	0.0295256	0.141872
Dda3937_02161		395.198	-0.595285	0.273996	-2.17261	0.02981	0.143014
Dda3937_01080	arnB	14629.8	1.2522	0.577396	2.1687	0.0301053	0.143939
Dda3937_02226	fliF	7296.81	-0.490703	0.226202	-2.16931	0.0300592	0.143939
Dda3937_03155	ygaD	1130.93	-0.559916	0.258142	-2.16902	0.030081	0.143939
Dda3937_01300	yjgQ	3967.77	0.46236	0.213667	2.16393	0.0304695	0.145515
Dda3937_02756		11.8537	1.45504	0.672732	2.16287	0.0305508	0.145728
Dda3937_04110	sttL	58.5683	0.931057	0.430556	2.16245	0.0305831	0.145728
Dda3937_01331		4341.16	-0.56132	0.259805	-2.16055	0.0307305	0.1461
Dda3937_02983		170.007	-0.543583	0.251586	-2.16063	0.0307243	0.1461
Dda3937_02776	cheY	8519.66	0.592557	0.274377	2.15965	0.0307999	0.146265
Dda3937_03871	tpiA	18672.1	-0.460406	0.213364	-2.15785	0.0309398	0.146764
Dda3937_03166		79.4021	1.13916	0.528709	2.1546	0.0311932	0.147634
Dda3937_03755	ybhK	984.82	0.644282	0.299004	2.15476	0.0311805	0.147634
Dda3937_01585		168.949	-0.806473	0.374707	-2.15227	0.0313758	0.148331
Dda3937_00496	degP	1918.82	-0.645148	0.299969	-2.15071	0.031499	0.148747
Dda3937_01277		814.745	-1.13838	0.529775	-2.14881	0.0316497	0.149292
Dda3937_00258	putA	2579.46	-0.843267	0.392816	-2.14672	0.0318154	0.149302
Dda3937_01308		31.922	1.16868	0.544197	2.14754	0.0317505	0.149302
Dda3937_01760	vgrGA	1541.65	-1.2362	0.575969	-2.14629	0.0318501	0.149302
Dda3937_01839		772.022	-1.15202	0.536794	-2.14611	0.0318644	0.149302
Dda3937_02704		845.639	0.594486	0.276829	2.14748	0.0317549	0.149302
Dda3937_03303	ybaJ	7432.29	1.02003	0.475097	2.14699	0.0317942	0.149302
Dda3937_01430	zipA	8027.67	-0.463164	0.215868	-2.14559	0.031906	0.149332
Dda3937_00305	rarD	2042.67	0.532803	0.248538	2.14375	0.0320533	0.149854
Dda3937_02171	nifU	13.3752	1.455	0.679833	2.14022	0.0323368	0.151012
Dda3937_00919	yafV	2240.12	-1.06248	0.496794	-2.13868	0.0324615	0.151093
Dda3937_00996	yiaF	3989.86	-0.559486	0.261574	-2.13892	0.0324419	0.151093
Dda3937_03094		735.229	-0.813981	0.380537	-2.13903	0.0324331	0.151093
Dda3937_01793	speG	356.326	1.16979	0.547645	2.13604	0.0326766	0.151926
Dda3937_00478	ychH	1525.16	-1.63325	0.765516	-2.13352	0.0328817	0.152401
Dda3937_01975	cyoB	52450.9	0.461215	0.216153	2.13375	0.0328635	0.152401
Dda3937_04122		601.838	-0.583195	0.273357	-2.13346	0.0328872	0.152401
Dda3937_01900		2324.09	1.02215	0.479447	2.13194	0.0330121	0.152645
Dda3937_02924	dsbB	3815.92	-0.566224	0.265578	-2.13204	0.0330033	0.152645
Dda3937_00157	viaA	9231.39	1.39838	0.656604	2.12972	0.0331944	0.15332
Dda3937_00876	dapD	7523.12	-0.71476	0.336103	-2.12661	0.0334526	0.154343
Dda3937_02330	yhbS	2833.68	-0.840676	0.395445	-2.1259	0.0335118	0.154447
Dda3937_01125	recG	2820.5	0.620044	0.29174	2.12533	0.0335591	0.154496
Dda3937_00311		400.551	0.915061	0.43078	2.12419	0.0336539	0.154764
Dda3937_01527	rimN	4333.02	-0.616972	0.290703	-2.12234	0.0338089	0.155171
Dda3937_01846	nasE	233.526	-2.25806	1.06421	-2.12182	0.0338529	0.155171
Dda3937_03631	trxB	14903.9	-0.468092	0.220608	-2.12183	0.0338522	0.155171
Dda3937_00943		22.4389	1.4174	0.668398	2.12059	0.0339564	0.155477
Dda3937_02529		134.853	-0.897413	0.423418	-2.11945	0.0340523	0.155747
Dda3937_00665	yhdE	1046.09	0.500957	0.236503	2.11819	0.0341593	0.156067
Dda3937_00193	barA	1758.79	-0.47707	0.225772	-2.11306	0.0345953	0.157888
Dda3937_01028		320.818	-0.552219	0.261475	-2.11194	0.0346915	0.158098
Dda3937_02950	yddV	1926.2	1.08353	0.513118	2.11165	0.0347164	0.158098
Dda3937_01724		189.101	0.910207	0.431373	2.11002	0.0348564	0.158152
Dda3937_02211	flgJ	4353.27	-0.69024	0.327116	-2.11008	0.0348514	0.158152
Dda3937_02761		722.4	0.788424	0.373702	2.10977	0.0348783	0.158152
Dda3937_03501		6965.95	2.27366	1.07758	2.10996	0.0348619	0.158152
Dda3937_03333	yeaE	1335.25	-0.582194	0.276029	-2.10918	0.0349293	0.158214
Dda3937_01973	cyoD	6094.09	0.534475	0.253761	2.10621	0.0351858	0.159204
Dda3937_02787		6055.99	-0.920514	0.437181	-2.10557	0.035242	0.159288
Dda3937_03819	yhjX	382.104	-1.19804	0.569225	-2.10469	0.0353184	0.159462
Dda3937_00017	cspC	57188.2	-0.98061	0.466565	-2.10176	0.035574	0.160102
Dda3937_00282		59.7493	0.821781	0.39096	2.10195	0.0355573	0.160102
Dda3937_04604		113.657	0.649586	0.30897	2.10242	0.0355163	0.160102
Dda3937_04004	modC	652.734	-0.996786	0.474866	-2.09909	0.0358092	0.160989
Dda3937_03929	wza	171.433	1.15606	0.550921	2.09841	0.0358693	0.161087
Dda3937_01150		35.4585	0.921841	0.439563	2.09718	0.0359778	0.161402
Dda3937_03995	galM	768.314	-0.601272	0.286801	-2.09648	0.0360396	0.161508
Dda3937_02840	ypdF	1497.1	-0.646778	0.308704	-2.09514	0.0361583	0.161868
Dda3937_00101	ubiX	1219.44	0.477801	0.228173	2.09403	0.036257	0.162137
Dda3937_01972	cyoE	17204.7	0.515041	0.246021	2.09348	0.036306	0.162185
Dda3937_02098	hecA2	1481.28	-0.560581	0.267862	-2.0928	0.0363669	0.162285
Dda3937_01676	folD	2618.5	-0.569322	0.272304	-2.09076	0.03655	0.162586
Dda3937_02410	yfdZ	4982.8	-0.545528	0.260918	-2.0908	0.0365458	0.162586
Dda3937_03597		568.12	0.579703	0.277167	2.09153	0.0364804	0.162586
Dda3937_02452	ilvI	14331.2	-0.769938	0.36894	-2.0869	0.0368976	0.163803
Dda3937_04626	fabG	16853	0.634686	0.304135	2.08686	0.0369012	0.163803
Dda3937_01408		804.977	-0.801414	0.384233	-2.08575	0.0370011	0.164073
Dda3937_03872	yiiQ	622.669	-0.496044	0.23794	-2.08475	0.0370923	0.164305
Dda3937_01840		1661.82	-1.15364	0.554086	-2.08206	0.037337	0.165215
Dda3937_00139		1400.54	1.80013	0.865249	2.08047	0.0374822	0.165684
Dda3937_01483		597.957	0.868982	0.417972	2.07904	0.0376134	0.16593
Dda3937_02499	dapE	5357.54	-0.656957	0.31606	-2.07858	0.0376559	0.16593
Dda3937_03751	bioD	550.212	-1.37601	0.66186	-2.079	0.037617	0.16593
Dda3937_02327	deoA	2115	0.744852	0.358547	2.07742	0.0377627	0.166227
Dda3937_03514	pyrD	8485.98	0.776878	0.37412	2.07655	0.0378431	0.166407
Dda3937_02549	yfjF	920.279	0.562633	0.271041	2.07582	0.0379109	0.166531
Dda3937_01063	yidC	21825.2	0.537921	0.259891	2.0698	0.0384713	0.168704
Dda3937_02419	outH	746.373	-1.01632	0.491159	-2.06922	0.0385255	0.168704
Dda3937_03996	galK	971.261	-0.646185	0.31228	-2.06925	0.0385226	0.168704
Dda3937_01126	trmH	2360.64	0.74802	0.361648	2.06836	0.038606	0.168706
Dda3937_04438		336.828	0.692703	0.334862	2.06862	0.0385816	0.168706
Dda3937_03392	tas	5795.44	-0.678548	0.328169	-2.06768	0.0386706	0.168813
Dda3937_00895	ygaH	661.818	-0.736241	0.356397	-2.06579	0.0388482	0.169064
Dda3937_01178		1645.04	1.83305	0.88728	2.06592	0.0388362	0.169064
Dda3937_03739	moeB	1162.36	-0.604296	0.292512	-2.06588	0.0388396	0.169064
Dda3937_03139		200.027	0.805203	0.390081	2.06419	0.0389993	0.169546
Dda3937_02047	secB	7623.79	-0.697489	0.338346	-2.06147	0.0392582	0.170496
Dda3937_02674	tam	3318.11	0.929702	0.451136	2.0608	0.0393217	0.170596
Dda3937_00289		5417.71	-1.71232	0.831572	-2.05914	0.0394812	0.171112
Dda3937_00420	metK	32724.1	-1.06458	0.51755	-2.05696	0.0396902	0.171665
Dda3937_04296		57.1793	1.24438	0.604863	2.0573	0.0396574	0.171665
Dda3937_00426	yqgF	721.578	-0.434834	0.211553	-2.05544	0.039837	0.172123
Dda3937_00527	pmrB	3464.43	1.86697	0.908651	2.05466	0.039912	0.172271
Dda3937_02880		331.881	0.83768	0.408514	2.05056	0.0403102	0.173635
Dda3937_04104	cfa	2032.6	0.676014	0.32967	2.05058	0.0403082	0.173635
Dda3937_03801		675.917	0.774553	0.377912	2.04956	0.0404077	0.173877
Dda3937_01108	mobA	604.025	-0.447879	0.218577	-2.04907	0.0404553	0.173904
Dda3937_00416	tktA	49488.4	-0.561701	0.274692	-2.04484	0.0408703	0.175152
Dda3937_01982		1158.67	0.688316	0.336553	2.0452	0.0408355	0.175152
Dda3937_03450		3287.09	-0.433141	0.21175	-2.04552	0.0408031	0.175152
Dda3937_00877	glnD	3919.95	-0.745198	0.364508	-2.04439	0.0409149	0.175165
Dda3937_03475	potH	2966.41	0.666127	0.326555	2.03986	0.0413643	0.17691
Dda3937_01306		683.823	0.891164	0.437172	2.03848	0.0415024	0.177141
Dda3937_03748	bioB	2200.6	-1.63289	0.80098	-2.03862	0.0414882	0.177141
Dda3937_04719	asnB	12509.2	-1.37566	0.675119	-2.03766	0.041584	0.17731
Dda3937_01191	ydhP	65.2403	0.746979	0.366719	2.03693	0.0416573	0.177443
Dda3937_02595	ecnA	2636.37	-0.523674	0.257244	-2.03571	0.0417793	0.177604
Dda3937_03643	lolE	2212.58	0.595358	0.292418	2.03598	0.0417524	0.177604
Dda3937_03678	pheT	15550.6	0.512394	0.251768	2.03518	0.0418326	0.177652
Dda3937_01983		758.604	-0.666655	0.327706	-2.03431	0.0419207	0.177668
Dda3937_02808		262.605	-0.686872	0.33762	-2.03445	0.0419063	0.177668
Dda3937_03176		826.968	0.808726	0.397691	2.03356	0.0419965	0.17781
Dda3937_01701	hspQ	2321.72	1.07956	0.531096	2.03271	0.0420818	0.177993
Dda3937_02388	ganK	15400.1	-0.826171	0.406674	-2.03153	0.0422011	0.178319
Dda3937_01345	cytA	804.849	1.28396	0.632214	2.03089	0.0422663	0.178352
Dda3937_01384		1187.85	0.561931	0.276734	2.03058	0.0422973	0.178352
Dda3937_02518	mglB	3224.33	-1.00611	0.495573	-2.0302	0.0423359	0.178352
Dda3937_02051	yigM	2191.85	-0.728634	0.359115	-2.02897	0.0424609	0.178528
Dda3937_03429		47.8043	1.40993	0.694901	2.02896	0.0424624	0.178528
Dda3937_03656	aspC	16366.6	-0.43193	0.213019	-2.02766	0.0425947	0.178906
Dda3937_00344	glpG	1844.7	-0.463321	0.229036	-2.02292	0.0430816	0.180771
Dda3937_01040		765.106	1.13563	0.562045	2.02052	0.0433291	0.181449
Dda3937_01342	cytD	260.788	1.08096	0.534909	2.02084	0.0432967	0.181449
Dda3937_00090	gst	5046.01	-1.07459	0.532856	-2.01666	0.0437308	0.182341
Dda3937_00220	rpoB	205852	0.70606	0.350021	2.01719	0.0436754	0.182341
Dda3937_00708	gltD	21329.8	-0.628855	0.311849	-2.01654	0.0437437	0.182341
Dda3937_00749		283.479	0.995684	0.49347	2.01772	0.0436204	0.182341
Dda3937_01053	yghW	48.1332	1.01451	0.503231	2.01598	0.0438017	0.182341
Dda3937_02997		251.475	-1.28228	0.636048	-2.01601	0.0437985	0.182341
Dda3937_01481		714.88	0.887443	0.440381	2.01517	0.0438869	0.182375
Dda3937_01660	hutU	201.793	1.00944	0.500944	2.01508	0.0438962	0.182375
Dda3937_00993	mtlR	791.029	0.437169	0.217022	2.0144	0.0439671	0.18249
Dda3937_03904	ygbE	3587.28	-1.06656	0.529926	-2.01266	0.04415	0.183069
Dda3937_03285	ybaL	8530.35	0.836407	0.415801	2.01156	0.0442667	0.183372
Dda3937_02837		443.257	0.576976	0.287296	2.0083	0.0446113	0.184618
Dda3937_00924		1867.26	-1.2195	0.607485	-2.00746	0.0447012	0.184628
Dda3937_01460	yeaU	294.681	-0.521759	0.259888	-2.00763	0.0446824	0.184628
Dda3937_02522	uxuA	644.146	-0.509407	0.25391	-2.00626	0.044829	0.184974
Dda3937_02907		994.629	-0.621848	0.310209	-2.00461	0.0450049	0.185519
Dda3937_00415	epd	17937.5	-0.644299	0.321578	-2.00356	0.0451175	0.185801
Dda3937_04040		6023.98	-1.20507	0.602444	-2.00031	0.045467	0.187058
Dda3937_03980	speD	7687.8	0.82502	0.412545	1.99983	0.0455186	0.187088
Dda3937_01200		661.471	0.979721	0.490539	1.99723	0.0457997	0.187728
Dda3937_02261	actP	722.537	0.994038	0.497931	1.99634	0.0458971	0.187728
Dda3937_02532	lfcR	1493.93	-0.849796	0.425418	-1.99756	0.0457649	0.187728
Dda3937_02793	cel5Z	3811.42	1.62801	0.815282	1.99686	0.0458402	0.187728
Dda3937_04018	pta	12915	-0.947349	0.47452	-1.99644	0.0458861	0.187728
Dda3937_01274		1759.6	-1.0214	0.512987	-1.99109	0.0464711	0.189788
Dda3937_03621	nfo	1649.84	-0.445912	0.223974	-1.99091	0.0464905	0.189788
Dda3937_00312	rhtB	1293.16	-0.49076	0.247134	-1.98581	0.0470547	0.191824
Dda3937_03816		188.574	0.570684	0.287415	1.98558	0.0470804	0.191824
Dda3937_01311		1311.14	0.553717	0.279074	1.98412	0.047242	0.192112
Dda3937_03406		3496.25	0.70732	0.356462	1.98428	0.0472248	0.192112
Dda3937_00498	pfs	3414.63	-0.526132	0.265548	-1.98131	0.0475566	0.193205
Dda3937_03527		4302.86	-0.750631	0.379021	-1.98045	0.0476534	0.193225
Dda3937_04507	gnd	40826.8	-0.651771	0.329078	-1.9806	0.0476364	0.193225
Dda3937_00765		2391.74	0.854299	0.431479	1.97993	0.0477112	0.193274
Dda3937_04009	ybhR	131.025	-0.934412	0.472321	-1.97834	0.0478905	0.193814
Dda3937_01280	iaaH	2388.59	0.849413	0.42946	1.97786	0.0479442	0.193846
Dda3937_03776		47.9882	0.989321	0.50049	1.97671	0.0480749	0.194187
Dda3937_01603	rimJ	1363.1	-0.557899	0.282541	-1.97457	0.0483164	0.194418
Dda3937_02310	budB	1341.69	-2.0438	1.03458	-1.97549	0.048213	0.194418
Dda3937_03169	ytfT	74.9989	0.670534	0.339541	1.97482	0.0482882	0.194418
Dda3937_03749	bioF	1201.83	-1.55514	0.78746	-1.97488	0.0482817	0.194418
Dda3937_01953	mgtA	3082.37	1.32598	0.671983	1.97323	0.0484695	0.194848
Dda3937_00432	hflK	20221.5	0.896868	0.454691	1.97248	0.048555	0.195006
Dda3937_00301	uvrD	4331.73	0.407876	0.207104	1.96942	0.0489043	0.196222
Dda3937_00941		940.498	0.690975	0.35095	1.96887	0.0489677	0.19629
Dda3937_02039	rfaC	1626.16	-0.646509	0.328444	-1.9684	0.0490221	0.196321
Dda3937_00056	rne	29830.8	-0.673832	0.342686	-1.96633	0.0492609	0.196789
Dda3937_00556	tolA	5047.52	0.580261	0.295018	1.96687	0.0491984	0.196789
Dda3937_02411	outS	2697.07	-0.507647	0.25819	-1.96617	0.0492788	0.196789
Dda3937_04307		135.358	-1.19108	0.606116	-1.96511	0.049402	0.197094
Dda3937_02987		49.9058	0.968694	0.493303	1.96369	0.0495662	0.197562
Dda3937_01344	cytB	165.318	1.37758	0.701707	1.96319	0.049624	0.197606
Dda3937_00107		2653.5	1.01765	0.518515	1.96262	0.04969	0.197682
Dda3937_01559		25001	1.64291	0.837521	1.96163	0.0498051	0.197767
Dda3937_03208		1568.51	-1.245	0.634583	-1.96192	0.0497721	0.197767
Dda3937_02633		57.7609	-0.706593	0.360639	-1.95928	0.0500798	0.198569
Dda3937_02663		72869.7	-1.52612	0.77899	-1.9591	0.0501012	0.198569
Dda3937_00726	tolC	30570.6	0.75606	0.386013	1.95864	0.0501551	0.198596
Dda3937_00049		23.9469	1.03796	0.530199	1.95769	0.0502667	0.198664
Dda3937_01009	malK	656.856	1.42126	0.725883	1.95797	0.0502332	0.198664
Dda3937_03136	mppA	1382.67	-0.558352	0.285512	-1.95562	0.0505104	0.19944
Dda3937_02163		1144.61	-0.842303	0.430815	-1.95514	0.0505664	0.199475
Dda3937_02105	truA	1822.56	0.555707	0.28442	1.95382	0.050722	0.199715
Dda3937_02999		803.459	-0.5447	0.278742	-1.95413	0.0506853	0.199715
Dda3937_02751		31.0322	1.6357	0.837354	1.95341	0.0507706	0.19972
Dda3937_01607	yecM	894.903	0.693741	0.355348	1.95229	0.0509043	0.200059
Dda3937_03142		127.055	0.676905	0.347119	1.95007	0.0511682	0.200909
Dda3937_02112		154.598	1.46324	0.751026	1.94832	0.0513769	0.201541
Dda3937_02358	rbsB	6243.03	-0.690222	0.354754	-1.94564	0.0516984	0.202237
Dda3937_03791	narG	399.872	-1.20599	0.619753	-1.94592	0.0516647	0.202237
Dda3937_04181	hofQ	287.073	-0.542504	0.278817	-1.94573	0.0516868	0.202237
Dda3937_02360	rbsR	758.693	-0.40166	0.206676	-1.94343	0.0519638	0.203087
Dda3937_02273		833.419	-0.527216	0.271339	-1.94302	0.0520141	0.203096
Dda3937_01407	yfeY	2232.18	-0.646076	0.333001	-1.94016	0.05236	0.204257
Dda3937_04146		33074.2	-1.17148	0.604026	-1.93945	0.0524461	0.204404
Dda3937_02027		6210.79	2.08014	1.07297	1.93869	0.0525396	0.204579
Dda3937_02640	cdaR	673.247	-1.19302	0.615769	-1.93745	0.05269	0.204976
Dda3937_00980	tpfX	419.235	-0.541508	0.279607	-1.93668	0.052785	0.205156
Dda3937_00387		3594.22	-0.762249	0.393765	-1.9358	0.0528925	0.205196
Dda3937_01678	cysS	7547.75	-0.527759	0.272581	-1.93615	0.0528489	0.205196
Dda3937_02219	fliM	10707.9	-0.456405	0.235857	-1.93509	0.0529793	0.205344
Dda3937_00052		100.04	0.687762	0.355574	1.93423	0.0530852	0.205565
Dda3937_03267		172.605	0.917137	0.474981	1.93089	0.0534961	0.206966
Dda3937_01646	srfB	6107.13	-0.598625	0.310122	-1.93029	0.0535707	0.207007
Dda3937_02363	clpA	35210.7	-0.971148	0.503181	-1.93002	0.0536048	0.207007
Dda3937_00262	pehW	183.846	1.1189	0.579936	1.92935	0.053687	0.207135
Dda3937_01742		14.3843	-1.3037	0.676675	-1.92663	0.0540256	0.208251
Dda3937_01657	ydfJ	50.7839	0.74646	0.387714	1.92529	0.0541933	0.208344
Dda3937_02869		465.229	1.02929	0.534626	1.92525	0.0541981	0.208344
Dda3937_03372	pelD	303.916	-0.902516	0.468602	-1.92598	0.0541074	0.208344
Dda3937_00138		1724.84	1.51198	0.785861	1.92398	0.0543571	0.208491
Dda3937_03544		141.609	-1.57878	0.820647	-1.92382	0.054377	0.208491
Dda3937_04129	ynfL	263.344	0.784273	0.407677	1.92376	0.0543848	0.208491
Dda3937_00243	purD	7670.04	-0.943117	0.490403	-1.92314	0.0544619	0.208597
Dda3937_01141		80.1935	0.594254	0.309212	1.92183	0.0546266	0.209039
Dda3937_02465	emrE	606.318	0.492642	0.256967	1.91714	0.0552202	0.211118
Dda3937_02040	rfaF	3004.61	-0.542313	0.283717	-1.91146	0.055946	0.213699
Dda3937_00501	yadR	12975.1	-0.544602	0.285016	-1.91078	0.0560333	0.213839
Dda3937_03509	ssuC	202.192	-1.80344	0.944581	-1.90925	0.0562294	0.2142
Dda3937_03978	nrdI	657.456	-2.29358	1.20106	-1.90963	0.0561815	0.2142
Dda3937_01227		251.312	0.519513	0.272476	1.90664	0.0565673	0.21523
Dda3937_02376	suhB	6060.38	1.01867	0.534352	1.90637	0.0566019	0.21523
Dda3937_02164	nifE	41.8787	-0.850715	0.446669	-1.90457	0.0568355	0.215924
Dda3937_01783	menB	2658.94	-1.00581	0.528676	-1.90251	0.0571043	0.216624
Dda3937_02150	psd	2603.99	0.604192	0.317599	1.90237	0.0571225	0.216624
Dda3937_01967		589.977	0.404717	0.212944	1.90058	0.057357	0.217318
Dda3937_03213		903.228	-1.26522	0.665979	-1.89979	0.0574609	0.217516
Dda3937_04319		197.635	0.696199	0.367029	1.89685	0.057848	0.218785
Dda3937_03128		124.915	0.535793	0.282571	1.89613	0.0579425	0.218946
Dda3937_02041	rfaD	9231.17	-0.521348	0.275433	-1.89283	0.0583807	0.220404
Dda3937_01857		515.312	1.40837	0.744749	1.89107	0.0586151	0.221091
Dda3937_04431	ugpA	37.2516	1.01594	0.5376	1.88977	0.0587885	0.221547
Dda3937_01279	iaaM	1783.11	-0.536045	0.28387	-1.88835	0.058979	0.222067
Dda3937_00292	hemD	1234.7	-0.500078	0.264926	-1.88762	0.0590775	0.222239
Dda3937_03027		67.2768	0.995062	0.52744	1.88659	0.0592159	0.222561
Dda3937_04713		580.185	-0.493636	0.262067	-1.88363	0.0596156	0.223864
Dda3937_00885	kgtP	2447.44	-0.502974	0.26728	-1.88182	0.0598602	0.22422
Dda3937_01665		6004.88	1.28733	0.684239	1.8814	0.0599174	0.22422
Dda3937_03193		1480.38	1.0723	0.569824	1.88182	0.059861	0.22422
Dda3937_03194		3032.99	1.3487	0.716878	1.88136	0.059923	0.22422
Dda3937_00293	hemC	3298.77	-0.587066	0.31249	-1.87867	0.0602889	0.225096
Dda3937_01841		614.84	-1.09905	0.58506	-1.87852	0.0603104	0.225096
Dda3937_04318		164.086	0.685094	0.364709	1.87847	0.0603174	0.225096
Dda3937_00957		3486.5	-0.773964	0.412347	-1.87697	0.0605218	0.225359
Dda3937_01089	yieH	1585.21	-0.563056	0.299947	-1.87719	0.0604923	0.225359
Dda3937_03997	galT	1139.36	-0.687759	0.366457	-1.87678	0.0605483	0.225359
Dda3937_02790		599.787	0.711722	0.379325	1.87629	0.0606161	0.225413
Dda3937_02284		598.38	0.631886	0.33689	1.87565	0.0607039	0.22554
Dda3937_02048	gpsA	5200.86	-0.554642	0.295773	-1.87523	0.0607609	0.225553
Dda3937_00975	pecM	1189.4	1.22809	0.65574	1.87283	0.0610914	0.226399
Dda3937_04297	yafK	2392.89	-0.693897	0.370513	-1.8728	0.0610961	0.226399
Dda3937_00461	ohr	364.239	0.956643	0.511044	1.87194	0.0612148	0.226441
Dda3937_03732	yeeF	6036.71	0.679628	0.363053	1.87198	0.0612096	0.226441
Dda3937_00568	yciC	2833.74	0.576437	0.30815	1.87064	0.0613956	0.226911
Dda3937_00491	yfcN	1131.52	-0.402965	0.215558	-1.8694	0.0615665	0.227343
Dda3937_00254		1723.73	-0.489357	0.262116	-1.86695	0.0619086	0.227493
Dda3937_00397	creA	2293.86	0.572712	0.306534	1.86835	0.061714	0.227493
Dda3937_01304		71.4533	0.855147	0.458007	1.86711	0.0618866	0.227493
Dda3937_01310		1166.16	0.709245	0.379815	1.86734	0.0618535	0.227493
Dda3937_01330		1970.47	-0.50393	0.269944	-1.86679	0.0619307	0.227493
Dda3937_04105	ribC	5035.54	-0.508999	0.272532	-1.86767	0.0618087	0.227493
Dda3937_03413	betI	188.515	-0.497393	0.26654	-1.86611	0.0620264	0.227646
Dda3937_01299	yjgP	5581.92	0.535222	0.287031	1.86468	0.0622261	0.22818
Dda3937_02998		2755.8	-0.944815	0.506819	-1.8642	0.0622929	0.228227
Dda3937_01241		949.453	-0.863719	0.464088	-1.86111	0.0627287	0.229624
Dda3937_02774	flhB	2411.64	0.41539	0.223443	1.85904	0.0630215	0.230097
Dda3937_03498		3604.93	1.00264	0.539243	1.85935	0.0629774	0.230097
Dda3937_03695	iscX	2324.46	0.795691	0.427838	1.85979	0.0629146	0.230097
Dda3937_04711	togN	282.958	0.84114	0.452939	1.85707	0.0633007	0.230916
Dda3937_00528	fkpA	18656.1	-0.577403	0.311223	-1.85527	0.063557	0.23132
Dda3937_01085		2332.55	-1.38957	0.749218	-1.8547	0.0636397	0.23132
Dda3937_03890	metF	29723.1	-1.49092	0.804003	-1.85437	0.0636858	0.23132
Dda3937_03924	rffG	1305.04	0.520057	0.280271	1.85555	0.063518	0.23132
Dda3937_04472		86.037	0.651554	0.351323	1.85457	0.0636575	0.23132
Dda3937_00958		2799.57	-0.650221	0.35104	-1.85227	0.0639871	0.232044
Dda3937_01390	carA	11642.7	0.586718	0.316766	1.85221	0.063995	0.232044
Dda3937_02953		369.282	0.580898	0.313969	1.85018	0.0642877	0.232905
Dda3937_02484	mrdB	1931.57	0.689374	0.372975	1.84831	0.0645569	0.233479
Dda3937_03774		29.0525	0.847488	0.458462	1.84854	0.0645237	0.233479
Dda3937_01204		117.807	-0.587314	0.317877	-1.84762	0.0646578	0.233643
Dda3937_04313	yjiE	448.516	0.546731	0.296001	1.84706	0.0647383	0.233734
Dda3937_02017	livK	11857.3	-0.693319	0.376175	-1.84308	0.065318	0.235239
Dda3937_02142		1175.54	0.763579	0.414326	1.84294	0.0653371	0.235239
Dda3937_03396	yggN	3631.33	0.499328	0.270894	1.84326	0.0652912	0.235239
Dda3937_03796	yiaY	48714.9	-1.28697	0.698431	-1.84266	0.0653783	0.235239
Dda3937_00595	rsxA	2042.65	0.422001	0.229482	1.83893	0.065926	0.236806
Dda3937_03423	vioA	2762.48	-0.369298	0.20081	-1.83904	0.0659087	0.236806
Dda3937_03123		2451.82	-1.04358	0.567745	-1.83812	0.0660448	0.236829
Dda3937_03780		1579.13	0.439344	0.239009	1.83819	0.0660341	0.236829
Dda3937_00623	sbmA	801.797	0.516483	0.281302	1.83604	0.0663514	0.237726
Dda3937_02428		4772.36	-0.572127	0.312447	-1.83111	0.0670835	0.240145
Dda3937_03814		160.143	0.543716	0.297097	1.8301	0.0672352	0.240484
Dda3937_01662	tauB	121.259	1.20921	0.661275	1.8286	0.0674588	0.241079
Dda3937_00803	vasL	1798.28	-1.15522	0.632182	-1.82735	0.0676471	0.241343
Dda3937_02113		656.419	0.830496	0.454407	1.82765	0.0676027	0.241343
Dda3937_01748		1253.17	0.573505	0.31465	1.82267	0.0683527	0.243243
Dda3937_02075		353.382	1.18412	0.64952	1.82307	0.0682923	0.243243
Dda3937_03316	ppiD	21810.5	-0.437475	0.240002	-1.82279	0.0683345	0.243243
Dda3937_03107		345.58	0.655755	0.36017	1.82068	0.0686552	0.244114
Dda3937_01065	hipA	1249.44	0.34635	0.190498	1.81813	0.0690444	0.244467
Dda3937_01260	yghB	4239.16	-0.635414	0.349279	-1.81922	0.0688782	0.244467
Dda3937_01560	fldA	11691.9	-0.356733	0.196184	-1.81836	0.0690096	0.244467
Dda3937_02469	ybeY	2712.48	-0.428098	0.235304	-1.81934	0.0688595	0.244467
Dda3937_03209		5052.12	-1.26047	0.693013	-1.81883	0.0689374	0.244467
Dda3937_03742	cdd	244.667	0.71256	0.392652	1.81473	0.0695647	0.246103
Dda3937_02905		1439.51	-1.15933	0.639078	-1.81407	0.0696673	0.246259
Dda3937_01049		89.4379	0.595612	0.32874	1.8118	0.0700166	0.247286
Dda3937_00222		4697.94	-0.463064	0.255694	-1.81101	0.0701392	0.247512
Dda3937_00741	hydN	89.7328	-1.3729	0.758547	-1.80991	0.0703103	0.247908
Dda3937_02916		39.4841	1.22473	0.67754	1.80761	0.0706671	0.248947
Dda3937_02954		412.566	0.674732	0.373347	1.80725	0.0707229	0.248947
Dda3937_01353	leuD	7587.43	0.508622	0.281494	1.80686	0.0707838	0.248954
Dda3937_03148	azoR	2333.09	-0.35731	0.198203	-1.80275	0.0714276	0.251008
Dda3937_03210		10564.7	-1.24676	0.692444	-1.80053	0.0717774	0.252028
Dda3937_01201		845.864	-1.60591	0.892807	-1.79872	0.0720623	0.252607
Dda3937_03444	qor	3779.64	-0.743665	0.413393	-1.79893	0.0720302	0.252607
Dda3937_04070		823.18	0.496418	0.276067	1.79818	0.0721492	0.252702
Dda3937_02932		195.662	-0.723399	0.40241	-1.79767	0.0722295	0.252773
Dda3937_01016		1114.41	-0.5074	0.282484	-1.79621	0.0724616	0.253184
Dda3937_03131		642.777	-0.702569	0.391148	-1.79617	0.0724671	0.253184
Dda3937_00871	syd	1261.35	-0.443636	0.247046	-1.79576	0.0725322	0.253202
Dda3937_03321		2794	0.689493	0.384119	1.795	0.0726535	0.253416
Dda3937_00089		914.439	0.831085	0.463359	1.79361	0.0728753	0.25356
Dda3937_00488	fadI	773.44	-0.436545	0.243288	-1.79435	0.0727569	0.25356
Dda3937_04156	ybaK	1095.25	-0.392386	0.218768	-1.79362	0.0728738	0.25356
Dda3937_00268	rfe	814.068	0.484139	0.270365	1.79069	0.073343	0.253593
Dda3937_00297	dapF	4006.98	-0.660422	0.368588	-1.79176	0.0731713	0.253593
Dda3937_00559	pal	32778.5	-0.426769	0.238103	-1.79237	0.073074	0.253593
Dda3937_00986	xylB	257.76	-0.513013	0.286367	-1.79146	0.0732202	0.253593
Dda3937_01437	ygaA	954.096	-0.498771	0.278484	-1.79102	0.07329	0.253593
Dda3937_01581	fliY	11222.6	-0.416246	0.232213	-1.79252	0.0730501	0.253593
Dda3937_02938		587.603	0.706909	0.394258	1.79301	0.0729712	0.253593
Dda3937_03167	ytfQ	226.148	0.76788	0.428852	1.79055	0.0733658	0.253593
Dda3937_03923	rffH	1059.71	0.56839	0.317771	1.78868	0.0736668	0.254425
Dda3937_04310	cdsA	4255.18	0.58901	0.329439	1.78792	0.0737894	0.25464
Dda3937_04412	bfr	9489.84	-0.917159	0.51339	-1.78648	0.0740224	0.255235
Dda3937_01107	mobB	490.545	-0.4137	0.231626	-1.78607	0.0740881	0.255253
Dda3937_01140		29.0745	0.913656	0.511669	1.78564	0.0741579	0.255285
Dda3937_01116	glnG	10331.2	1.07199	0.60067	1.78466	0.0743165	0.255622
Dda3937_00317	glpA	267.473	-1.08726	0.610109	-1.78208	0.0747367	0.256649
Dda3937_04302		1110.26	-0.863758	0.484606	-1.78239	0.0746852	0.256649
Dda3937_00807		1231.39	-0.997805	0.560322	-1.78077	0.0749502	0.25714
Dda3937_01734		157.439	0.469807	0.263869	1.78045	0.0750018	0.25714
Dda3937_03911	rpoS	26004.9	0.688805	0.387495	1.77758	0.075472	0.258542
Dda3937_02601	yggS	2115.24	-0.403853	0.2273	-1.77674	0.075611	0.258808
Dda3937_02530		145.713	-0.461099	0.25986	-1.77441	0.0759951	0.259912
Dda3937_01849	nasA	366.382	-1.05491	0.594662	-1.77397	0.0760685	0.259952
Dda3937_03031	avrL	1836.92	-1.31385	0.741176	-1.77266	0.0762857	0.260483
Dda3937_01033	yfdU	59.467	0.791268	0.447046	1.76999	0.0767285	0.261609
Dda3937_02773	rhsB	3178.96	0.898033	0.507385	1.76993	0.0767395	0.261609
Dda3937_03788	narK	277.612	-0.814779	0.460448	-1.76953	0.0768047	0.26162
Dda3937_01885	hlpA	12028.6	-0.533058	0.301385	-1.76869	0.0769451	0.261887
Dda3937_02501		898.308	-0.461361	0.261636	-1.76337	0.0778385	0.264408
Dda3937_03507	pncB	11459.3	-0.481659	0.27318	-1.76316	0.0778739	0.264408
Dda3937_04114	sttG	49.2903	1.19262	0.676233	1.76362	0.0777955	0.264408
Dda3937_00920	ybdL	2582.68	-1.21477	0.689495	-1.76183	0.0780985	0.264957
Dda3937_04196		982.54	0.355121	0.201777	1.75997	0.0784131	0.26581
Dda3937_04174		1430.53	1.02689	0.584063	1.75818	0.0787165	0.266625
Dda3937_01012		640.788	-0.539955	0.307278	-1.75722	0.0788806	0.266966
Dda3937_03521	ymbA	977.386	0.647329	0.368982	1.75437	0.0793679	0.2684
Dda3937_02509	bcp	9049.09	-0.60349	0.344522	-1.75167	0.0798301	0.26953
Dda3937_04594	yebN	4885.53	0.999494	0.570576	1.75173	0.0798209	0.26953
Dda3937_00882	frr	12190.2	0.302692	0.173026	1.7494	0.0802214	0.269777
Dda3937_01433	ribB	5114.26	0.696682	0.397919	1.75081	0.0799782	0.269777
Dda3937_02106	usg	2014	0.47946	0.273925	1.75033	0.0800606	0.269777
Dda3937_02214	fliR	398.854	0.384904	0.220061	1.74908	0.0802774	0.269777
Dda3937_02666		591.966	-0.650637	0.372001	-1.74902	0.080287	0.269777
Dda3937_02801		1375.38	1.6507	0.943631	1.74931	0.0802376	0.269777
Dda3937_04074	yadG	1788.24	-0.476473	0.272783	-1.74671	0.0806877	0.270908
Dda3937_03127		234.427	0.446381	0.255885	1.74446	0.0810795	0.271574
Dda3937_03236	yicC	4830.19	-0.342284	0.196204	-1.74453	0.0810666	0.271574
Dda3937_03979	nrdH	542.323	-1.96827	1.12822	-1.74458	0.0810576	0.271574
Dda3937_02451	ilvH	4408.6	-0.673613	0.386277	-1.74386	0.0811835	0.271592
Dda3937_04033		1017.45	0.56297	0.322862	1.74369	0.0812136	0.271592
Dda3937_00603	ydgJ	3287.4	0.792469	0.454808	1.74242	0.0814342	0.271899
Dda3937_02197		11.4878	1.30715	0.750053	1.74274	0.0813795	0.271899
Dda3937_01297	holC	587.498	-0.686371	0.394138	-1.74145	0.0816053	0.272254
Dda3937_04139		567.052	0.839224	0.482258	1.7402	0.0818246	0.27277
Dda3937_01144		618.45	0.364457	0.209549	1.73924	0.0819925	0.272898
Dda3937_03991	cusB	88.0568	1.15831	0.665917	1.73941	0.0819622	0.272898
Dda3937_00454		119.381	-0.499001	0.287256	-1.73713	0.0823645	0.273704
Dda3937_01563		1835.9	1.37076	0.789038	1.73725	0.0823432	0.273704
Dda3937_00826	rhsIC	426.609	-0.680828	0.392231	-1.73578	0.082602	0.274278
Dda3937_01959	pgpA	1281.65	0.526716	0.303602	1.73489	0.0827605	0.274478
Dda3937_03137	ydaN	2321.41	-0.473322	0.272854	-1.73471	0.0827925	0.274478
Dda3937_04339		76.8038	0.562828	0.324934	1.73213	0.0832504	0.275779
Dda3937_03363	paeX	331.898	-0.424288	0.245429	-1.72876	0.0838514	0.277552
Dda3937_00290	hemY	4420.78	-0.525156	0.304182	-1.72645	0.0842658	0.278487
Dda3937_00637		88.4838	0.587333	0.340156	1.72666	0.0842295	0.278487
Dda3937_00893	emrA	2593.92	-0.784623	0.454859	-1.72498	0.0845309	0.279144
Dda3937_01129	gmk	2859.89	-0.483417	0.280633	-1.7226	0.0849618	0.280347
Dda3937_00691	yrbD	6651.12	0.825535	0.479403	1.72201	0.0850681	0.280479
Dda3937_01769		19.1278	1.05863	0.615411	1.72019	0.0853973	0.280908
Dda3937_02579	celC	38.041	0.901778	0.524295	1.71998	0.0854356	0.280908
Dda3937_02600	proC	1823.9	-0.392883	0.228444	-1.71982	0.0854649	0.280908
Dda3937_03047	yhhA	2202.92	-0.632755	0.367783	-1.72046	0.0853492	0.280908
Dda3937_02460		35.5073	1.2884	0.749963	1.71796	0.0858045	0.281804
Dda3937_02684	visC	1307.07	-0.409812	0.238597	-1.71759	0.0858711	0.281804
Dda3937_02353	yhbE	2095.27	0.663882	0.386604	1.71721	0.0859404	0.281812
Dda3937_03900		37.1229	1.52151	0.886647	1.71603	0.0861569	0.282303
Dda3937_03554	pyrC	8045.32	0.581977	0.339387	1.71478	0.0863847	0.282829
Dda3937_02422	outK	801.336	-0.791506	0.462136	-1.71271	0.0867655	0.283856
Dda3937_00127	ykgG	426.065	-0.430476	0.251813	-1.70951	0.0873569	0.284432
Dda3937_00278	yifK	5809.75	-0.730405	0.427437	-1.7088	0.0874875	0.284432
Dda3937_01007		299.486	0.857387	0.501383	1.71004	0.0872581	0.284432
Dda3937_01697		861.98	-0.490423	0.287054	-1.70847	0.0875488	0.284432
Dda3937_02165	nifN	47.4696	-0.733228	0.428826	-1.70985	0.0872938	0.284432
Dda3937_02578	ascG	3404.46	-0.474496	0.277276	-1.71128	0.0870297	0.284432
Dda3937_03515	ycbW	3799.9	0.349586	0.204396	1.71034	0.0872039	0.284432
Dda3937_03570	ptrB	3085.62	-0.51892	0.303478	-1.70991	0.0872821	0.284432
Dda3937_03579		508.74	0.492366	0.2881	1.70901	0.0874497	0.284432
Dda3937_01475		383.915	0.625935	0.366558	1.7076	0.0877104	0.284738
Dda3937_03165		31.6642	-0.820162	0.480461	-1.70703	0.0878162	0.284862
Dda3937_03235		629.446	0.798459	0.467993	1.70613	0.087983	0.284967
Dda3937_04162	ybbK	3764.29	-0.483203	0.283216	-1.70613	0.0879838	0.284967
Dda3937_04210	hrpF	165.345	-1.94928	1.1429	-1.70556	0.08809	0.285092
Dda3937_00861		637.238	-0.805498	0.472696	-1.70405	0.0883716	0.285782
Dda3937_03880	rraA	8476.24	-0.544328	0.319499	-1.70369	0.0884385	0.285782
Dda3937_01015	tkrA	1240.18	-0.721096	0.423642	-1.70213	0.0887302	0.286505
Dda3937_00452		333.708	1.10308	0.648343	1.70138	0.0888723	0.2866
Dda3937_04443		19.0854	0.952457	0.559857	1.70125	0.0888957	0.2866
Dda3937_00418	speA	12770.2	0.954983	0.561781	1.69992	0.0891456	0.287145
Dda3937_01084		10289.8	-0.444489	0.261521	-1.69963	0.0892009	0.287145
Dda3937_01633	sgaT	381.847	-0.790619	0.465974	-1.6967	0.0897527	0.288701
Dda3937_01924		155.89	-0.625822	0.370064	-1.69112	0.0908147	0.291894
Dda3937_04090	phnI	11.9552	1.14251	0.676033	1.69002	0.0910242	0.292345
Dda3937_01056		800.701	-0.518049	0.3069	-1.68801	0.0914101	0.293361
Dda3937_01721		6280.5	0.366357	0.217192	1.68679	0.0916438	0.293887
Dda3937_03161		1676.66	-0.31563	0.187331	-1.68487	0.0920127	0.294846
Dda3937_00140		1510.37	1.2775	0.758902	1.68335	0.0923074	0.295566
Dda3937_03434		155.099	0.57803	0.343725	1.68167	0.0926338	0.296386
Dda3937_02519	mglA	1218.05	-1.07239	0.63793	-1.68105	0.0927534	0.296544
Dda3937_02423	outL	1035.9	-0.790038	0.470489	-1.67918	0.0931163	0.297478
Dda3937_00563		144.59	0.519512	0.309676	1.6776	0.093426	0.298242
Dda3937_02967	citW	113.128	0.704231	0.419982	1.67681	0.093579	0.298279
Dda3937_03238		1498.13	-0.518562	0.309227	-1.67696	0.0935498	0.298279
Dda3937_00324	gntT	294.392	-0.519361	0.310374	-1.67334	0.0942607	0.298422
Dda3937_00606	add	5141.27	-0.510115	0.305045	-1.67226	0.0944732	0.298422
Dda3937_01082		10861.5	-0.533454	0.318834	-1.67314	0.0942997	0.298422
Dda3937_01177		6214.77	1.4282	0.853743	1.67287	0.0943532	0.298422
Dda3937_01317		586.256	0.640107	0.382072	1.67535	0.0938648	0.298422
Dda3937_01859	mccF	359.482	0.504871	0.301768	1.67304	0.0943188	0.298422
Dda3937_01868		9296.12	0.658336	0.392968	1.67529	0.0938767	0.298422
Dda3937_03168	ytfR	185.295	0.488399	0.292043	1.67236	0.0944542	0.298422
Dda3937_03214		3400.47	-1.10802	0.661702	-1.6745	0.0940331	0.298422
Dda3937_03458		358.448	-0.647352	0.387032	-1.67261	0.094405	0.298422
Dda3937_03832	yeiR	3245.89	0.379165	0.226515	1.67391	0.0941492	0.298422
Dda3937_03939	ybhE	6279.47	-0.505525	0.301966	-1.67411	0.094109	0.298422
Dda3937_04293		113.417	0.647206	0.387226	1.67139	0.0946443	0.298739
Dda3937_02071	fre	6278.73	-0.473419	0.283486	-1.66999	0.0949209	0.299388
Dda3937_04123		140.507	-0.536763	0.321532	-1.66939	0.0950399	0.299539
Dda3937_03421		2273.36	-0.47451	0.284598	-1.6673	0.0954555	0.300624
Dda3937_00283		301.396	-0.857822	0.515561	-1.66386	0.09614	0.301878
Dda3937_00705	sspA	14407.9	0.507983	0.305264	1.66408	0.0960964	0.301878
Dda3937_01161	uspA	11584.9	-1.14878	0.690012	-1.66487	0.0959394	0.301878
Dda3937_03694	fdx	1839.51	0.668553	0.401649	1.66452	0.096008	0.301878
Dda3937_02186	abgA	34.7174	-0.883199	0.531616	-1.66135	0.0966437	0.303177
Dda3937_02459		74.4249	1.04494	0.629073	1.66108	0.0966974	0.303177
Dda3937_02891		3923.13	-0.543178	0.327203	-1.66006	0.0969016	0.303464
Dda3937_03986	zitB	520.933	-0.557868	0.336083	-1.65991	0.0969328	0.303464
Dda3937_00277	rffM	403.617	0.567523	0.342086	1.65901	0.0971143	0.303806
Dda3937_02298	yhjE	6305	-0.77124	0.465198	-1.65788	0.0973426	0.304094
Dda3937_02912		33.878	0.896932	0.541026	1.65784	0.0973505	0.304094
Dda3937_00766		782.687	-0.475843	0.287146	-1.65715	0.097489	0.304301
Dda3937_01690	pstC	2100.84	-0.405132	0.244948	-1.65395	0.0981377	0.305993
Dda3937_03567	holE	6989.25	0.462978	0.279955	1.65376	0.0981762	0.305993
Dda3937_02416	outE	1278.93	-0.511959	0.31018	-1.65052	0.0988368	0.307825
Dda3937_03013	sftR	181.002	-1.34525	0.815442	-1.64972	0.099	0.308106
Dda3937_01550	kdpB	144.561	-0.507504	0.307969	-1.64791	0.0993714	0.308305
Dda3937_02177		475.762	-0.692529	0.420411	-1.64727	0.0995028	0.308305
Dda3937_02463		83.8156	0.93193	0.565634	1.64759	0.0994375	0.308305
Dda3937_02757		3889.36	0.417278	0.253136	1.64844	0.0992629	0.308305
Dda3937_03775		33.1951	0.743382	0.451041	1.64815	0.0993226	0.308305
Dda3937_04034		5570.01	0.563721	0.341934	1.64863	0.0992241	0.308305
Dda3937_03882	hslU	6119.69	0.530985	0.322703	1.64543	0.0998818	0.309252
Dda3937_04570	yceB	2755.94	0.787208	0.478598	1.64482	0.100007	0.309411
Dda3937_00423	yggJ	1891.84	-0.314434	0.191236	-1.64422	0.100132	0.309572
Dda3937_00480	avrM	1102.81	-1.24848	0.76068	-1.64128	0.10074	0.309863
Dda3937_00690	yrbE	4071.15	0.856213	0.521338	1.64234	0.10052	0.309863
Dda3937_00799		235.108	-0.663057	0.403966	-1.64137	0.100721	0.309863
Dda3937_03386		2127.77	-0.425857	0.259283	-1.64244	0.100499	0.309863
Dda3937_03626	sotA	353.376	0.57069	0.347492	1.64231	0.100525	0.309863
Dda3937_03824	yejG	9313.87	0.465642	0.283451	1.64276	0.100432	0.309863
Dda3937_03921	rfbD	1195.03	0.521328	0.317629	1.64131	0.100733	0.309863
Dda3937_02510	yfgC	1736.56	-0.393676	0.239912	-1.64092	0.100815	0.309866
Dda3937_00409	argP	3435.8	-0.548548	0.334387	-1.64046	0.100909	0.309931
Dda3937_00891	yfiF	5412.85	0.511945	0.312569	1.63786	0.101451	0.31114
Dda3937_02285		502.014	0.756741	0.461942	1.63817	0.101386	0.31114
Dda3937_00085		640.924	0.42973	0.262753	1.63549	0.101947	0.312207
Dda3937_03185		40.3064	-0.892059	0.54535	-1.63575	0.101891	0.312207
Dda3937_01284	pyrB	1733.97	0.466151	0.285177	1.6346	0.102132	0.312506
Dda3937_04175		333.641	0.716947	0.438683	1.63432	0.102192	0.312506
Dda3937_00091	pdxY	1084.97	0.679648	0.416019	1.63369	0.102323	0.312679
Dda3937_01979	dppF	784.631	0.655405	0.401654	1.63176	0.102729	0.313693
Dda3937_00819		1624.14	-0.636872	0.390537	-1.63076	0.102941	0.313786
Dda3937_01235		1851.47	0.425755	0.260999	1.63125	0.102838	0.313786
Dda3937_01374	hepA	7247.88	0.569543	0.349368	1.63021	0.103057	0.313786
Dda3937_02102	folC	5036.59	0.428217	0.262653	1.63035	0.103027	0.313786
Dda3937_03162	budC	1971.52	-1.46528	0.89941	-1.62915	0.10328	0.314237
Dda3937_00079		37.233	0.718534	0.441301	1.62822	0.103479	0.314388
Dda3937_02961	fdnI	499.931	-1.12446	0.690525	-1.62842	0.103437	0.314388
Dda3937_03804		3276.02	-0.86958	0.534342	-1.62738	0.103656	0.314698
Dda3937_02305		798.864	-0.482318	0.297347	-1.62207	0.104788	0.317754
Dda3937_03436		2759.19	-0.61033	0.376313	-1.62187	0.104832	0.317754
Dda3937_04572		4732.52	-0.956481	0.589836	-1.6216	0.104888	0.317754
Dda3937_00913		166.813	1.75135	1.08132	1.61964	0.10531	0.318804
Dda3937_00808	vasG/clpB	3402.74	-0.977364	0.603711	-1.61893	0.105463	0.319037
Dda3937_00636		263.816	0.563241	0.348006	1.61848	0.105559	0.31909
Dda3937_01552	kdpD	1728.95	-0.390347	0.241232	-1.61814	0.105632	0.31909
Dda3937_01001		81.6239	1.61218	0.997131	1.61682	0.105917	0.319265
Dda3937_02515	purM	7526.31	-0.676646	0.418482	-1.61691	0.105898	0.319265
Dda3937_02881	ompX	75178.5	0.728081	0.450188	1.61728	0.105817	0.319265
Dda3937_00332	glgC	1110.38	1.05028	0.650128	1.6155	0.106203	0.319838
Dda3937_01114	yihI	2187.25	0.536023	0.331962	1.61471	0.106373	0.319838
Dda3937_01164		427.16	0.576697	0.35719	1.61454	0.10641	0.319838
Dda3937_02720	groS	27258.2	0.738914	0.45751	1.61508	0.106294	0.319838
Dda3937_00687	kdsD	2296.26	-0.458494	0.28431	-1.61265	0.10682	0.320156
Dda3937_00751	yeaR	623.414	1.25429	0.777441	1.61336	0.106666	0.320156
Dda3937_03446	alr	1828.63	-0.39012	0.241843	-1.61311	0.106721	0.320156
Dda3937_03973	yafS	1038.9	-0.369016	0.228777	-1.61299	0.106746	0.320156
Dda3937_03951	nagB	1853.17	0.63229	0.392518	1.61086	0.107211	0.321099
Dda3937_04160	cueR	1420.61	-0.551605	0.342569	-1.6102	0.107354	0.3213
Dda3937_02644		577.518	0.687018	0.42684	1.60954	0.107497	0.321501
Dda3937_04190	ppiA	10929.6	0.556337	0.345835	1.60868	0.107687	0.321839
Dda3937_01133		7421.45	1.74767	1.08766	1.60682	0.108094	0.322444
Dda3937_02193		11.0727	1.24734	0.776334	1.60671	0.108119	0.322444
Dda3937_03581		101.747	0.811565	0.504931	1.60728	0.107993	0.322444
Dda3937_03599		568.44	0.539592	0.335953	1.60615	0.108241	0.32258
Dda3937_02156	nifD	62.4207	-0.604931	0.376837	-1.60528	0.108431	0.32292
Dda3937_01551	kdpC	119.821	-0.470683	0.293306	-1.60475	0.108548	0.32304
Dda3937_03276	yaiC	829.515	-0.328341	0.204809	-1.60316	0.1089	0.323859
Dda3937_00019	kdgF	2977.32	-0.519424	0.324248	-1.60194	0.10917	0.324432
Dda3937_00517	panD	1565.1	0.439802	0.274916	1.59977	0.109649	0.325628
Dda3937_02373	artP	2246.74	0.613345	0.384344	1.59582	0.110528	0.32741
Dda3937_02795		41.0829	1.11073	0.696082	1.5957	0.110557	0.32741
Dda3937_02796		73.6545	0.864318	0.54169	1.59559	0.110579	0.32741
Dda3937_02933		615.368	0.56471	0.353976	1.59533	0.110638	0.32741
Dda3937_03022	yneF	838.354	-0.404663	0.253601	-1.59566	0.110564	0.32741
Dda3937_03812		132.914	0.501532	0.314742	1.59347	0.111055	0.328414
Dda3937_00853	ppdB	29.3758	0.906724	0.569747	1.59145	0.111508	0.329111
Dda3937_03233		758.263	0.547017	0.343738	1.59138	0.111525	0.329111
Dda3937_03522	aroH	2307.89	-0.42511	0.267122	-1.59144	0.11151	0.329111
Dda3937_02799		990.868	0.373909	0.23516	1.59002	0.11183	0.329782
Dda3937_03465	yjbQ	454.032	-0.710661	0.447468	-1.58818	0.112245	0.330773
Dda3937_04191	pelZ	199.748	-0.81659	0.514399	-1.58746	0.112407	0.331021
Dda3937_02282		45.3316	0.63969	0.403085	1.58699	0.112516	0.331109
Dda3937_03984	nadA	6096.46	-1.03414	0.651797	-1.58659	0.112605	0.33114
Dda3937_01521	rsmB	3451.63	-0.515358	0.325718	-1.58222	0.1136	0.333136
Dda3937_02029	ugpB	253.708	0.572405	0.361688	1.58259	0.113514	0.333136
Dda3937_03740	moeA	2679.98	-0.460463	0.290928	-1.58274	0.113481	0.333136
Dda3937_04415		43.8904	-0.79273	0.500948	-1.58246	0.113545	0.333136
Dda3937_02031	coaD	840.823	0.557058	0.352331	1.58106	0.113864	0.333605
Dda3937_03886	priA	1340.75	-0.398592	0.252142	-1.58083	0.113918	0.333605
Dda3937_01286	bglA	266.058	-0.5513	0.349871	-1.57572	0.115089	0.336802
Dda3937_00670	aaeX	16.7529	0.889128	0.564905	1.57394	0.115501	0.337538
Dda3937_03174	yfeG	389.136	-0.495781	0.314957	-1.57412	0.115459	0.337538
Dda3937_00195	relA	8004.84	-0.458677	0.29161	-1.57291	0.115739	0.338001
Dda3937_03442	yjbO	94.0443	0.538037	0.342596	1.57047	0.116305	0.339418
Dda3937_03784		7658.89	0.578868	0.368796	1.56962	0.116504	0.339764
Dda3937_02681	ygfB	1606.84	-0.38225	0.243693	-1.56857	0.116748	0.340241
Dda3937_00068		1203.29	0.6377	0.406884	1.56728	0.11705	0.340648
Dda3937_04059	galU	14850.7	0.392075	0.250115	1.56758	0.116979	0.340648
Dda3937_03831	yeiU	11391.4	0.871725	0.556687	1.56592	0.117368	0.34134
Dda3937_02613	yjfO	1290.72	-0.451653	0.288522	-1.5654	0.117489	0.341456
Dda3937_00021	speE	8031.55	0.701844	0.448526	1.56478	0.117635	0.341643
Dda3937_02527	lfcK	80.9517	-0.703367	0.449731	-1.56397	0.117824	0.341957
Dda3937_01887	fabZ	7395.69	-0.292124	0.186995	-1.5622	0.118242	0.342933
Dda3937_03407		1854.22	0.579783	0.372319	1.55722	0.119418	0.346108
Dda3937_03864		379.261	-0.431076	0.27689	-1.55685	0.119506	0.346124
Dda3937_03494	yliG	5645.8	0.640842	0.411807	1.55617	0.119667	0.346354
Dda3937_02218	fliN	4349.5	-0.345308	0.222017	-1.55532	0.11987	0.346703
Dda3937_02221	fliK	15055.7	-0.423281	0.272442	-1.55366	0.120266	0.347415
Dda3937_03030	rafR	916.045	-0.367675	0.236661	-1.55359	0.120281	0.347415
Dda3937_03059		7.31159	1.5913	1.02616	1.55073	0.120966	0.349154
Dda3937_00315	glpQ	705.035	0.634021	0.409138	1.54965	0.121225	0.349663
Dda3937_00166	ytfM	996.323	-0.422643	0.272909	-1.54866	0.121463	0.349767
Dda3937_01000		131.241	1.66076	1.07252	1.54847	0.12151	0.349767
Dda3937_03195		2045.31	1.45618	0.940261	1.5487	0.121454	0.349767
Dda3937_03379	purL	22275.3	-0.66298	0.428261	-1.54807	0.121605	0.3498
Dda3937_01525	smg	11478.8	-0.616922	0.398655	-1.54751	0.121741	0.349952
Dda3937_03998	galE	3013.98	-0.482281	0.312033	-1.54561	0.122199	0.35103
Dda3937_02414	outC	1155.3	-0.454303	0.294276	-1.5438	0.122637	0.352049
Dda3937_01539	sdhC	40196.9	-0.585537	0.379617	-1.54244	0.122967	0.3526
Dda3937_03815		165.507	0.500926	0.324787	1.54232	0.122996	0.3526
Dda3937_02705		870.708	0.418843	0.271628	1.54197	0.123081	0.352604
Dda3937_00238	hemE	2731.84	-0.337519	0.219104	-1.54046	0.123449	0.352979
Dda3937_00747		64.8833	1.04248	0.676759	1.5404	0.123463	0.352979
Dda3937_02157	nifK	104.263	-0.540586	0.350862	-1.54074	0.12338	0.352979
Dda3937_02599	yggT	1887.98	-0.325186	0.211158	-1.54001	0.123557	0.353008
Dda3937_00259	ppiC	7201.04	-0.490423	0.318606	-1.53928	0.123737	0.353262
Dda3937_00465	yeaO	641.257	0.566514	0.368114	1.53896	0.123814	0.353262
Dda3937_00228		912.784	0.358882	0.233255	1.53858	0.123907	0.35329
Dda3937_00274	wzxE	348.071	0.59592	0.38837	1.53442	0.124927	0.355719
Dda3937_04136		505.806	0.724712	0.472248	1.5346	0.124882	0.355719
Dda3937_02170		1913.29	0.548409	0.357648	1.53338	0.125183	0.356206
Dda3937_01729		68.2784	1.07264	0.699895	1.53257	0.125381	0.356528
Dda3937_02104	dedA	2106.88	0.514464	0.335866	1.53175	0.125584	0.356864
Dda3937_02263	yjcD	4090.76	-0.4812	0.315209	-1.52661	0.126859	0.360004
Dda3937_03422		2004.52	-0.399597	0.26171	-1.52687	0.126793	0.360004
Dda3937_03463		700.904	1.08753	0.712846	1.52562	0.127104	0.360452
Dda3937_03794	narI	94.3975	0.47392	0.31071	1.52528	0.127188	0.360452
Dda3937_02829	helD	2327.59	-0.436402	0.286201	-1.52481	0.127306	0.360545
Dda3937_04047	yicG	1158.78	0.727295	0.477092	1.52443	0.1274	0.360569
Dda3937_02334	yhbW	2877.12	0.573084	0.376232	1.52322	0.127704	0.361184
Dda3937_00294	cyaA	26492.1	-0.361601	0.237683	-1.52136	0.12817	0.362019
Dda3937_02312	budR	374.659	-0.835802	0.549327	-1.5215	0.128134	0.362019
Dda3937_00855	ppdC	306.069	-0.567604	0.373329	-1.52039	0.128414	0.362464
Dda3937_00763		625.506	0.943408	0.622432	1.51568	0.1296	0.365324
Dda3937_02015	rpoH	14129.9	0.712938	0.470292	1.51595	0.129533	0.365324
Dda3937_03727	kduI	202.017	0.704387	0.465276	1.51391	0.130048	0.366342
Dda3937_00626		2489.73	0.33627	0.222292	1.51274	0.130346	0.366841
Dda3937_03928	wzb	26.7715	1.09136	0.721549	1.51253	0.1304	0.366841
Dda3937_00696	degS	1810.98	0.353722	0.234166	1.51056	0.130901	0.368005
Dda3937_00365		31.3197	-0.768843	0.509675	-1.5085	0.131428	0.36875
Dda3937_01777	yojN	9252.49	0.286012	0.189531	1.50906	0.131284	0.36875
Dda3937_03790		550.332	0.445443	0.295287	1.50851	0.131424	0.36875
Dda3937_01058	recF	1644.25	0.709489	0.470691	1.50734	0.131725	0.369337
Dda3937_00499	btuF	731.269	-0.479943	0.31856	-1.5066	0.131912	0.369618
Dda3937_01003		258.122	-0.478008	0.317532	-1.50539	0.132225	0.370248
Dda3937_01772		2880.22	0.682494	0.453743	1.50414	0.132544	0.37065
Dda3937_03485	deoR	1641.3	-0.812879	0.540325	-1.50442	0.132472	0.37065
Dda3937_01364		3555.09	-0.655298	0.435826	-1.50358	0.13269	0.370737
Dda3937_03692	hscB	3465.69	0.738007	0.490911	1.50334	0.132751	0.370737
Dda3937_00507	hrp	2032.95	-0.373501	0.24851	-1.50297	0.132848	0.370761
Dda3937_01819	hybF	73.6746	-1.12463	0.748635	-1.50225	0.133033	0.370787
Dda3937_02355	rbsD	1371.82	-0.631384	0.420211	-1.50254	0.132957	0.370787
Dda3937_02393	ganB	40919	-0.800209	0.533083	-1.5011	0.13333	0.37137
Dda3937_02920	minC	3710.88	-0.493262	0.328914	-1.49967	0.1337	0.371908
Dda3937_03966	flhE	1190.14	0.395787	0.263893	1.4998	0.133666	0.371908
Dda3937_02061	rmuC	1604.52	0.379993	0.25351	1.49892	0.133893	0.3722
Dda3937_00535		233.901	1.01563	0.678796	1.49622	0.134596	0.373851
Dda3937_02638		208.643	-0.743914	0.497282	-1.49596	0.134664	0.373851
Dda3937_02766		204.126	0.613511	0.410382	1.49497	0.134921	0.374318
Dda3937_00252	ilvA	6761.38	-0.752079	0.503288	-1.49433	0.135089	0.374536
Dda3937_00244	purH	9515.38	-0.756915	0.507207	-1.49232	0.135615	0.375749
Dda3937_00722		2019.54	-0.279569	0.187538	-1.49073	0.136032	0.376502
Dda3937_02196		7.42347	1.89066	1.26862	1.49033	0.136138	0.376502
Dda3937_03347	hrpX	396.822	-0.664306	0.445764	-1.49026	0.136155	0.376502
Dda3937_03503		430.379	0.687081	0.461357	1.48926	0.136419	0.376984
Dda3937_00060		102.671	0.635964	0.427516	1.48758	0.136862	0.377467
Dda3937_02255	ycfL	1177.32	-0.450891	0.303087	-1.48766	0.13684	0.377467
Dda3937_02406		16.094	0.924505	0.621287	1.48805	0.136738	0.377467
Dda3937_03359		851.334	0.427203	0.287345	1.48672	0.137088	0.377843
Dda3937_01557	ybfF	1559.59	-0.315976	0.212655	-1.48587	0.137314	0.378219
Dda3937_00536	slyD	27616.6	0.497715	0.33555	1.48328	0.138	0.379361
Dda3937_01791	ybbA	705.677	1.00168	0.67518	1.48358	0.13792	0.379361
Dda3937_03130		803.842	-0.67984	0.458415	-1.48302	0.138068	0.379361
Dda3937_04583	prtB	5828.4	-1.24637	0.84047	-1.48295	0.138089	0.379361
Dda3937_04143		237.626	0.470104	0.317141	1.48232	0.138255	0.37957
Dda3937_01472		485.283	-0.343872	0.232504	-1.47899	0.139142	0.381758
Dda3937_01903		796.802	-0.353912	0.239455	-1.47799	0.13941	0.382245
Dda3937_00492	prmB	5337.19	-0.333759	0.226029	-1.47662	0.139776	0.38272
Dda3937_02203	flgA	4912.3	-0.573916	0.388601	-1.47688	0.139709	0.38272
Dda3937_03741	sfcA	7809.17	0.556633	0.377039	1.47633	0.139856	0.38272
Dda3937_00098		2005.31	0.48255	0.327951	1.47141	0.141181	0.383667
Dda3937_00805	impA	981.798	-0.935048	0.634601	-1.47344	0.140632	0.383667
Dda3937_01044		354.753	0.368232	0.250221	1.47163	0.141122	0.383667
Dda3937_01047		1085.07	-0.427263	0.28996	-1.47353	0.140609	0.383667
Dda3937_01172	mfbB	174.162	0.709819	0.481559	1.474	0.140481	0.383667
Dda3937_01343	cytC	408.226	0.862482	0.585616	1.47278	0.140811	0.383667
Dda3937_02013	ftsE	2094.25	-0.303246	0.206103	-1.47133	0.141202	0.383667
Dda3937_02656	ahpC	5999.2	-0.968446	0.657947	-1.47192	0.141042	0.383667
Dda3937_03987	aroG	6374.23	-0.432923	0.294031	-1.47237	0.14092	0.383667
Dda3937_04390	gmhB	4232.72	-0.410618	0.278898	-1.47229	0.140942	0.383667
Dda3937_04488	rseP	14776	0.373992	0.253633	1.47454	0.140336	0.383667
Dda3937_02461		99.478	0.96392	0.655569	1.47036	0.141465	0.384133
Dda3937_04081		239.013	0.34533	0.235082	1.46898	0.141839	0.3849
Dda3937_00771		162.541	-0.536862	0.36589	-1.46728	0.142301	0.385303
Dda3937_01784	menC	1425.47	-0.674948	0.460023	-1.46721	0.14232	0.385303
Dda3937_02741	uxaA	785.734	0.870772	0.59324	1.46782	0.142152	0.385303
Dda3937_04167		352.179	0.673755	0.459247	1.46709	0.142353	0.385303
Dda3937_00363	mrcA	5681.51	0.553267	0.37789	1.4641	0.143167	0.38605
Dda3937_00436	mutL	5719.19	-0.470152	0.320792	-1.4656	0.142758	0.38605
Dda3937_01283	pyrI	1321.48	0.467385	0.319184	1.46431	0.143109	0.38605
Dda3937_01597	prmA	2655.11	0.293214	0.200275	1.46406	0.143178	0.38605
Dda3937_03725	manX	4973.68	-0.651642	0.444996	-1.46438	0.143091	0.38605
Dda3937_04115	sttF	309.206	0.543454	0.371058	1.46461	0.143028	0.38605
Dda3937_04113	sttI	24.3055	0.770774	0.526959	1.46268	0.143554	0.386817
Dda3937_02893		4690.41	-0.526259	0.360001	-1.46183	0.143789	0.387048
Dda3937_03218	expR	1768.46	0.409051	0.279846	1.4617	0.143824	0.387048
Dda3937_01647	srfA	2584.29	-0.431127	0.295731	-1.45783	0.144886	0.389659
Dda3937_00137		1455.13	1.02063	0.70031	1.4574	0.145007	0.389735
Dda3937_01032		25.0014	0.872586	0.599038	1.45665	0.145214	0.390043
Dda3937_02398		232.072	0.628612	0.431872	1.45555	0.145516	0.390592
Dda3937_04176		394.384	1.00125	0.688034	1.45524	0.145604	0.390592
Dda3937_03736		10642.3	-0.401413	0.275944	-1.45469	0.145756	0.390751
Dda3937_01731		163.888	-0.521052	0.358313	-1.45418	0.145896	0.390879
Dda3937_00249	ilvM	1613.93	-0.885368	0.609627	-1.45231	0.146416	0.392022
Dda3937_01735		35.4123	0.616748	0.424841	1.45171	0.146581	0.392217
Dda3937_02454	yjcH	115.032	0.814472	0.561309	1.45102	0.146774	0.392483
Dda3937_02084	ymfB	1861.84	0.260472	0.179577	1.45047	0.146927	0.392642
Dda3937_02609	rnr	14105.8	-0.362416	0.250027	-1.44951	0.147196	0.393114
Dda3937_03026		1028.32	-0.487322	0.336646	-1.44758	0.147735	0.394304
Dda3937_03919		53.6917	0.74756	0.516595	1.44709	0.147872	0.394418
Dda3937_01420	macA	144.296	-0.538443	0.372292	-1.44629	0.148095	0.394764
Dda3937_02567		64.0609	0.584399	0.404179	1.44589	0.148207	0.394814
Dda3937_03353		1240.89	-0.541162	0.374378	-1.4455	0.148319	0.394861
Dda3937_01113	yihA	4099.5	-0.291338	0.20167	-1.44463	0.148562	0.39526
Dda3937_00028		290.818	-0.559674	0.387694	-1.4436	0.148852	0.395782
Dda3937_03008		80.9261	-0.646296	0.447885	-1.44299	0.149022	0.395984
Dda3937_02867		277.98	0.409296	0.283761	1.4424	0.14919	0.39618
Dda3937_00242	yjaH	1972.41	-0.350514	0.2431	-1.44186	0.149343	0.396338
Dda3937_01487		738.842	-0.584279	0.405512	-1.44084	0.149629	0.396847
Dda3937_03405	speC	8105.78	0.917587	0.637325	1.43975	0.149939	0.397418
Dda3937_02352	obgE	9495.74	0.493741	0.343068	1.43919	0.150096	0.397584
Dda3937_03922	rfbC	715.225	0.472178	0.329499	1.43302	0.151853	0.401986
Dda3937_02995		98.9891	-0.784518	0.547945	-1.43174	0.152217	0.402697
Dda3937_00897	ygaY	1246.73	-0.684546	0.478291	-1.43123	0.152363	0.40283
Dda3937_00493	aroC	5500.98	-0.413242	0.288877	-1.43051	0.15257	0.402873
Dda3937_03508	ssuB	238.878	-0.993544	0.694527	-1.43053	0.152564	0.402873
Dda3937_00608	hrpJ	228.807	-1.35212	0.945669	-1.42981	0.152772	0.403154
Dda3937_03197	mukF	3276.81	-0.435213	0.304595	-1.42883	0.153054	0.403645
Dda3937_00197	pyrG	23723.9	0.375782	0.263309	1.42715	0.153537	0.404413
Dda3937_00852	ppdA	26.144	1.077	0.755086	1.42633	0.153772	0.404413
Dda3937_01831	fdoI	982.626	1.34846	0.944794	1.42725	0.153507	0.404413
Dda3937_02049	cysE	1214.99	-0.392161	0.274969	-1.4262	0.153811	0.404413
Dda3937_04024	yfbT	4807.58	-0.665441	0.466599	-1.42615	0.153825	0.404413
Dda3937_01068		226.279	0.375075	0.263284	1.4246	0.154273	0.405338
Dda3937_00272	rffC	716.368	0.42682	0.299872	1.42334	0.154638	0.405922
Dda3937_00835	yddS	92.6001	0.450904	0.316831	1.42317	0.154687	0.405922
Dda3937_01124	yicE	3392.26	-0.343695	0.242014	-1.42015	0.155565	0.407971
Dda3937_03892	oxyR	6645.41	-0.408302	0.287861	-1.4184	0.156074	0.409052
Dda3937_02403		40.9802	0.618579	0.436607	1.41679	0.156546	0.409524
Dda3937_03495	sanA	630.842	0.395437	0.279048	1.41709	0.156456	0.409524
Dda3937_03644	nagK	1370.22	0.35446	0.25015	1.41699	0.156486	0.409524
Dda3937_03484	ybjL	2159.57	0.439372	0.310535	1.41489	0.157101	0.410724
Dda3937_03096	lpd	81395.5	-0.339992	0.240542	-1.41344	0.157526	0.411578
Dda3937_03547	uhpT	1675.02	1.58375	1.12174	1.41188	0.157986	0.412524
Dda3937_01151		15.421	0.909681	0.645569	1.40911	0.158801	0.414397
Dda3937_00518	yadH	2810.1	-0.36165	0.256784	-1.40838	0.159018	0.414705
Dda3937_00173	bacA	6813	1.25362	0.890354	1.408	0.159131	0.414744
Dda3937_01188		35.9098	0.805825	0.572743	1.40696	0.15944	0.415292
Dda3937_00004	guaB	14452.2	0.352986	0.251124	1.40562	0.159836	0.416067
Dda3937_01986	eamA	315.107	-0.365369	0.260138	-1.40452	0.160163	0.416662
Dda3937_04038	pyrF	2009.85	0.440885	0.314155	1.4034	0.160498	0.417275
Dda3937_00424	gshB	6947.7	-0.438601	0.312813	-1.40212	0.160879	0.418008
Dda3937_00132	serS	18380.8	-0.374282	0.267319	-1.40013	0.161473	0.418263
Dda3937_01837		651.646	-0.515533	0.367996	-1.40092	0.161238	0.418263
Dda3937_02340	rbfA	4069.1	0.574865	0.410284	1.40114	0.161172	0.418263
Dda3937_02896		311.903	-0.526116	0.375757	-1.40015	0.161469	0.418263
Dda3937_03595		6770.07	0.313441	0.223778	1.40068	0.161311	0.418263
Dda3937_00115		826.777	0.3063	0.218879	1.3994	0.161693	0.418373
Dda3937_04612	ydhL	1759.5	-0.313767	0.224226	-1.39933	0.161714	0.418373
Dda3937_03305	ybaZ	211.299	0.462622	0.331223	1.39671	0.162501	0.420152
Dda3937_02842		2243.81	-0.485734	0.348272	-1.3947	0.163108	0.421461
Dda3937_03800		305.779	0.48406	0.347218	1.39411	0.163284	0.421659
Dda3937_03215		1722.85	-1.03259	0.741495	-1.39258	0.163747	0.422596
Dda3937_00075	pilN	58.0104	-0.623449	0.448281	-1.39075	0.1643	0.423764
Dda3937_04131	ynfK	6093.73	-0.854902	0.615032	-1.39001	0.164525	0.424085
Dda3937_03262	yicR	171.606	-0.390057	0.2807	-1.38958	0.164655	0.42416
Dda3937_01298	pepA	15462.7	-0.547353	0.394072	-1.38896	0.164843	0.424386
Dda3937_03787	narX	489.481	-0.830987	0.599158	-1.38692	0.165465	0.425726
Dda3937_01186	ddlA	7378.85	-0.362072	0.261175	-1.38632	0.165649	0.42594
Dda3937_00834	amn	1675.28	-0.453427	0.327336	-1.3852	0.165991	0.426559
Dda3937_02462		68.0905	0.859503	0.620735	1.38465	0.166158	0.42673
Dda3937_04546		754.226	-0.443493	0.320614	-1.38326	0.166584	0.427562
Dda3937_00598	araB	82.0547	0.472655	0.341813	1.38279	0.166729	0.427675
Dda3937_00609	hrcV	261.14	-1.23018	0.889886	-1.3824	0.166849	0.427722
Dda3937_01340		47.9571	-0.610421	0.441734	-1.38187	0.16701	0.427769
Dda3937_03354	ycaD	1802.18	0.5548	0.401624	1.38139	0.167158	0.427769
Dda3937_03601		289.137	1.21412	0.878936	1.38135	0.167172	0.427769
Dda3937_00163	ytfL	1983.94	-0.354921	0.257366	-1.37905	0.167878	0.428019
Dda3937_02124		434.973	0.507245	0.367761	1.37928	0.16781	0.428019
Dda3937_02300	ygfX	4397.97	-0.367841	0.266617	-1.37966	0.16769	0.428019
Dda3937_02464		1101.42	0.795725	0.576659	1.37989	0.167621	0.428019
Dda3937_03147	ynbE	264.002	-0.504122	0.365459	-1.37942	0.167765	0.428019
Dda3937_03836	yieL	1332.25	-0.561659	0.406878	-1.38041	0.16746	0.428019
Dda3937_00417	yhfC	6320.93	0.536993	0.389854	1.37742	0.168382	0.428627
Dda3937_02141	efp	21523.2	-0.405896	0.294776	-1.37696	0.168524	0.428627
Dda3937_02303	yqfA	2262.05	-0.540325	0.392289	-1.37737	0.168399	0.428627
Dda3937_02500		1731.04	-0.509815	0.370219	-1.37706	0.168493	0.428627
Dda3937_00441	yjeS	2378.36	0.351086	0.255166	1.37591	0.168849	0.428685
Dda3937_01205		90.1323	-0.483495	0.35131	-1.37626	0.16874	0.428685
Dda3937_02222	fliJ	4804.85	-0.407036	0.295902	-1.37558	0.168953	0.428685
Dda3937_04332	ydgA	11041.5	-0.319126	0.231955	-1.37581	0.168881	0.428685
Dda3937_01253	mdaB	783.771	-0.398616	0.289984	-1.37461	0.169251	0.428925
Dda3937_03977	nrdE	5742.4	-1.65426	1.20343	-1.37462	0.16925	0.428925
Dda3937_00860		161.551	-0.792139	0.576464	-1.37413	0.1694	0.429045
Dda3937_02392	ganA	24043.3	-0.682969	0.497213	-1.3736	0.169567	0.42921
Dda3937_00185	garD	1213.22	0.275012	0.20043	1.37211	0.170029	0.43012
Dda3937_00544	prkB	1976.37	-0.441146	0.321986	-1.37008	0.170662	0.431463
Dda3937_03024	ycdW	324.314	-0.474107	0.346235	-1.36932	0.170899	0.431804
Dda3937_00143	pelX	346.815	-0.61079	0.446457	-1.36808	0.171286	0.432199
Dda3937_02887	glnQ	2816	-0.562707	0.411483	-1.36751	0.171465	0.432199
Dda3937_03689		11482.5	-0.385659	0.281858	-1.36828	0.171226	0.432199
Dda3937_03985	pnuC	5906.93	-0.836699	0.6118	-1.3676	0.171436	0.432199
Dda3937_00070	yneJ	568.919	0.377516	0.276171	1.36697	0.171636	0.432216
Dda3937_00382	nhaR	1324.44	0.466143	0.341333	1.36565	0.172047	0.432216
Dda3937_00489	yfcX	783.059	-0.524838	0.384278	-1.36578	0.172009	0.432216
Dda3937_01046		17.9578	0.969004	0.709684	1.3654	0.172127	0.432216
Dda3937_01811	pab	3617.62	-0.395656	0.289788	-1.36533	0.17215	0.432216
Dda3937_02710		103.86	0.467644	0.34234	1.36602	0.171932	0.432216
Dda3937_03839	ung	1633.53	-0.407491	0.298484	-1.3652	0.172189	0.432216
Dda3937_00572	trpA	4496.31	-0.649478	0.476519	-1.36296	0.172894	0.433387
Dda3937_03337	yeaC	3745.66	-0.352665	0.258791	-1.36274	0.172964	0.433387
Dda3937_04132	ynfD	7362.08	0.413169	0.303152	1.36291	0.17291	0.433387
Dda3937_03159	cybB	11861.3	1.27675	0.937586	1.36174	0.173279	0.433917
Dda3937_02989	tdcB	529.731	-0.488792	0.359073	-1.36126	0.173432	0.434042
Dda3937_04206	ampE	1762.04	-0.446973	0.328433	-1.36093	0.173537	0.434049
Dda3937_02885	glnH	8600.24	-0.554776	0.40777	-1.36051	0.173668	0.434118
Dda3937_02147	frdA	9638.1	-1.33729	0.983273	-1.36004	0.173817	0.434231
Dda3937_04377		3811.74	0.552688	0.406472	1.35972	0.173919	0.434231
Dda3937_00349	gntX	16.2169	-1.10327	0.811938	-1.35882	0.174205	0.434436
Dda3937_00678	npr	581.532	-0.359483	0.264557	-1.35881	0.174207	0.434436
Dda3937_01611	cmoA	898.184	-0.458286	0.33767	-1.3572	0.174718	0.435453
Dda3937_00599	araF	224.369	0.708836	0.523075	1.35513	0.175376	0.436834
Dda3937_00801		1641.8	-0.770804	0.569125	-1.35437	0.17562	0.437042
Dda3937_03846	rseB	3344.08	-0.446963	0.330053	-1.35422	0.175667	0.437042
Dda3937_00402	slt	5517.66	-0.394138	0.291154	-1.35371	0.175829	0.437187
Dda3937_04475		3.85673	1.54926	1.14482	1.35328	0.175967	0.437272
Dda3937_00390	talB	29619.1	-0.303149	0.224506	-1.35029	0.176923	0.439389
Dda3937_02985		11113.1	-0.601147	0.445791	-1.3485	0.177499	0.439785
Dda3937_03901		2557.16	-0.881271	0.65324	-1.34908	0.177313	0.439785
Dda3937_04213	yfcH	1766.45	-0.483604	0.358609	-1.34856	0.17748	0.439785
Dda3937_04712	togA	533.684	0.625082	0.463523	1.34854	0.177483	0.439785
Dda3937_01313		177.204	-0.631379	0.468861	-1.34663	0.178101	0.440758
Dda3937_02002		898.964	0.406928	0.302158	1.34674	0.178064	0.440758
Dda3937_00296		1227.6	-0.470834	0.350368	-1.34383	0.179004	0.441973
Dda3937_02280		195.917	-0.445499	0.331379	-1.34438	0.178825	0.441973
Dda3937_02339	truB	6281.84	0.63659	0.473722	1.34381	0.179011	0.441973
Dda3937_02372	ybjQ	267.92	0.533385	0.396716	1.3445	0.178786	0.441973
Dda3937_02444	ftsI	5701.94	-0.408348	0.30405	-1.34303	0.179262	0.442075
Dda3937_03253	ycjG	461.309	-1.16413	0.866736	-1.34312	0.179234	0.442075
Dda3937_03617	sotB	2392.62	0.425771	0.317388	1.34148	0.179764	0.443053
Dda3937_00352		182.49	0.489832	0.366028	1.33824	0.180819	0.443126
Dda3937_01457	lfbB	52.4185	0.689591	0.515328	1.33816	0.180844	0.443126
Dda3937_02301	ygfY	7146.64	-0.383403	0.28598	-1.34067	0.180029	0.443126
Dda3937_02689	dcuB	2340.33	-1.34366	1.00365	-1.33877	0.180646	0.443126
Dda3937_02724	plsB	9871.36	0.454323	0.338852	1.34077	0.179994	0.443126
Dda3937_02737	exuR	2053.03	-0.483468	0.361235	-1.33838	0.180774	0.443126
Dda3937_02771	vgrGB	726.041	-1.12034	0.837048	-1.33844	0.180752	0.443126
Dda3937_03049		669.595	0.444597	0.331847	1.33976	0.180322	0.443126
Dda3937_03261	dfp	3627.47	0.358773	0.267728	1.34007	0.180224	0.443126
Dda3937_03917	metN	4016.54	-0.824018	0.615721	-1.3383	0.180799	0.443126
Dda3937_01522	fmt	6216.88	-0.381602	0.285338	-1.33737	0.181103	0.443246
Dda3937_04027	yfbQ	7165.58	-0.479167	0.358231	-1.33759	0.18103	0.443246
Dda3937_03138	ttcA	2291.68	0.384405	0.287638	1.33642	0.181412	0.443487
Dda3937_03549	uhpB	536.531	0.412733	0.308787	1.33663	0.181344	0.443487
Dda3937_01097	pstS	3447.35	0.730931	0.547388	1.33531	0.181776	0.443601
Dda3937_01367		94.3008	0.793291	0.594203	1.33505	0.18186	0.443601
Dda3937_02826	sxy	509.19	0.358931	0.268864	1.33499	0.181879	0.443601
Dda3937_03254		465.402	-1.17243	0.877608	-1.33594	0.18157	0.443601
Dda3937_01718		3.98199	2.28018	1.70869	1.33446	0.182052	0.44373
Dda3937_02777	cheB	9883.89	0.659741	0.494608	1.33387	0.182248	0.44373
Dda3937_03101	kdgT	123.037	0.420204	0.314997	1.33399	0.182206	0.44373
Dda3937_00779		154.393	-1.02475	0.768951	-1.33266	0.182644	0.444154
Dda3937_01507	rplR	49921.2	0.376675	0.282875	1.3316	0.182993	0.444154
Dda3937_01778		661.603	0.392357	0.294398	1.33274	0.182616	0.444154
Dda3937_01910		88.7089	0.639454	0.48063	1.33045	0.18337	0.444154
Dda3937_03932	dcd	2060.73	0.270577	0.203281	1.33105	0.183173	0.444154
Dda3937_04030	yedZ	556.281	-0.558578	0.419677	-1.33097	0.183199	0.444154
Dda3937_04221	rplC	107083	0.559482	0.420103	1.33177	0.182935	0.444154
Dda3937_04306		146.944	0.578611	0.434665	1.33116	0.183135	0.444154
Dda3937_04442		58.5949	0.817252	0.614125	1.33076	0.183269	0.444154
Dda3937_01027		326.974	-0.517824	0.389455	-1.32961	0.183646	0.444568
Dda3937_00781		389.134	-0.678245	0.510755	-1.32793	0.184202	0.445658
Dda3937_02941		525.713	-0.508181	0.383009	-1.32681	0.18457	0.446292
Dda3937_00172	folB	682.563	0.303908	0.229379	1.32492	0.185197	0.447255
Dda3937_01505	rpsH	49891.2	0.405085	0.305704	1.32509	0.185142	0.447255
Dda3937_03045	ugpQ	443.327	-0.274967	0.207576	-1.32465	0.185287	0.447255
Dda3937_00949		3276.1	-0.660645	0.498984	-1.32398	0.18551	0.447537
Dda3937_01592		705.84	0.318796	0.240956	1.32305	0.18582	0.448029
Dda3937_01360		1439.05	-0.663788	0.502254	-1.32162	0.186296	0.448765
Dda3937_02703		3304.42	0.73793	0.558542	1.32117	0.186445	0.448765
Dda3937_03721	sdaA	2724.71	0.539988	0.408677	1.32131	0.186399	0.448765
Dda3937_01387	yjjP	1178.35	-0.76918	0.582511	-1.32046	0.186682	0.449081
Dda3937_03389	mutH	933.813	-0.304226	0.230475	-1.31999	0.186837	0.449196
Dda3937_01088	yieG	6159.25	0.321391	0.244369	1.31519	0.188446	0.452007
Dda3937_01486		2794.72	-0.521295	0.39644	-1.31494	0.188531	0.452007
Dda3937_02892	ybiB	1576.75	-0.378579	0.287745	-1.31568	0.188283	0.452007
Dda3937_02940	hrpK	500.044	-0.925251	0.703663	-1.3149	0.188542	0.452007
Dda3937_03860	prtC	16666	-1.14426	0.869648	-1.31577	0.18825	0.452007
Dda3937_04046	purU	6293.22	-0.320283	0.243746	-1.314	0.188846	0.452478
Dda3937_00263	pehV	701.381	0.468047	0.356352	1.31344	0.189035	0.452676
Dda3937_02550	yfjG	1944.27	0.438567	0.334083	1.31275	0.189267	0.452717
Dda3937_02696		1165.95	0.645519	0.491637	1.313	0.189183	0.452717
Dda3937_03414	spiX	5218.75	-0.327668	0.249833	-1.31155	0.189673	0.453431
Dda3937_03686	ogl	4391.95	-0.285049	0.217442	-1.31092	0.189884	0.453678
Dda3937_01325	yebQ	255.404	-0.404297	0.30858	-1.31019	0.190133	0.454015
Dda3937_00912		361.875	-0.323396	0.247014	-1.30922	0.19046	0.454411
Dda3937_01620		1038.78	0.672913	0.514043	1.30906	0.190514	0.454411
Dda3937_01626	yebA	11077	-0.32656	0.249874	-1.3069	0.191248	0.455903
Dda3937_00951		1739.64	-0.783519	0.600341	-1.30512	0.191851	0.456662
Dda3937_03608		267.245	0.448923	0.344001	1.305	0.191891	0.456662
Dda3937_03693	hscA	4999.12	0.598023	0.45812	1.30538	0.191762	0.456662
Dda3937_03212		3864.98	-0.971819	0.745506	-1.30357	0.192381	0.457569
Dda3937_02767		431.638	0.456367	0.350298	1.3028	0.192644	0.457871
Dda3937_04555	ybdH	1153.64	-0.73828	0.566791	-1.30256	0.192725	0.457871
Dda3937_01833		1722.83	-0.344229	0.26453	-1.30128	0.193161	0.458649
Dda3937_03590	cynS	52.8076	0.585732	0.45025	1.3009	0.193292	0.4587
Dda3937_00806	vasI	406.499	-0.847966	0.65237	-1.29982	0.193661	0.458803
Dda3937_01303		1010.45	0.493489	0.37956	1.30016	0.193546	0.458803
Dda3937_02818	yegB	496.017	0.506742	0.38984	1.29987	0.193645	0.458803
Dda3937_03402	ansP	6066.01	-0.797715	0.613952	-1.29931	0.193837	0.458961
Dda3937_01864		258.832	0.538715	0.414997	1.29812	0.194248	0.459676
Dda3937_01936		919.237	-0.453624	0.34993	-1.29633	0.194862	0.460871
Dda3937_01045		181.552	0.528183	0.407771	1.29529	0.195219	0.461456
Dda3937_00836		23.5034	-0.804998	0.621686	-1.29486	0.195368	0.461549
Dda3937_00933	yfiR	909.59	0.411922	0.318396	1.29374	0.195756	0.461816
Dda3937_02765		1532.87	0.479533	0.370623	1.29385	0.195716	0.461816
Dda3937_03778		666.808	0.779405	0.602516	1.29358	0.195809	0.461816
Dda3937_03187		123.525	-0.56136	0.434688	-1.29141	0.196562	0.463333
Dda3937_01629		1336.52	0.725266	0.561758	1.29107	0.196681	0.463354
Dda3937_03916	metI	1777.5	-0.854787	0.662244	-1.29074	0.196792	0.463358
Dda3937_00831		404.372	0.337167	0.261549	1.28912	0.197358	0.464224
Dda3937_03412	betB	275.33	-0.443251	0.343858	-1.28905	0.19738	0.464224
Dda3937_01104		3594.42	-0.772041	0.600038	-1.28665	0.198215	0.465927
Dda3937_02035		2080.59	0.530009	0.412261	1.28562	0.198577	0.466518
Dda3937_00266	trxA	56848.4	-0.461813	0.359484	-1.28465	0.198913	0.466787
Dda3937_03232		3926.46	-0.499343	0.388682	-1.28471	0.198895	0.466787
Dda3937_00247		1910.31	-0.611884	0.476904	-1.28304	0.19948	0.467596
Dda3937_03633		45.4663	0.601885	0.469051	1.2832	0.199422	0.467596
Dda3937_00761		123.519	-0.430474	0.335841	-1.28178	0.19992	0.468369
Dda3937_03849	lepB	8134.42	0.312561	0.244221	1.27983	0.200606	0.469454
Dda3937_04189		952.705	-0.308975	0.241407	-1.27989	0.200584	0.469454
Dda3937_03696	pepB	6036.56	0.595571	0.465637	1.27905	0.200881	0.469836
Dda3937_02863		206.699	-0.582503	0.455695	-1.27827	0.201153	0.470212
Dda3937_00635		1152.78	0.478318	0.375231	1.27473	0.202405	0.470343
Dda3937_00719	yraN	459.332	0.354974	0.277985	1.27695	0.201618	0.470343
Dda3937_00769		177.709	0.365565	0.286641	1.27534	0.202189	0.470343
Dda3937_00783		298.143	0.357599	0.280628	1.27428	0.202563	0.470343
Dda3937_01267	scrA	15955.4	-0.461539	0.362085	-1.27467	0.202426	0.470343
Dda3937_01337		24.7994	-0.679277	0.532504	-1.27563	0.202087	0.470343
Dda3937_01930	yojI	1749.03	-0.529347	0.414755	-1.27629	0.201854	0.470343
Dda3937_02239	coaE	1227.82	0.284026	0.222938	1.27401	0.202659	0.470343
Dda3937_02386		83.9753	-1.03364	0.810304	-1.27562	0.20209	0.470343
Dda3937_02417	outF	971.671	-0.538867	0.421855	-1.27738	0.201469	0.470343
Dda3937_02864		289.759	0.53067	0.415818	1.27621	0.201883	0.470343
Dda3937_02959	pth	1328.02	-0.399762	0.313584	-1.27482	0.202375	0.470343
Dda3937_04401	ampD	1270.98	-0.359921	0.282426	-1.27439	0.202524	0.470343
Dda3937_02662		885.786	-0.343366	0.269587	-1.27367	0.202779	0.470362
Dda3937_04365		21.2756	0.665855	0.523027	1.27308	0.20299	0.470592
Dda3937_03435	pemB	85.469	0.576392	0.453891	1.26989	0.204124	0.472961
Dda3937_00437	amiB	2819.14	-0.292347	0.230499	-1.26832	0.204683	0.473997
Dda3937_01524	smf_1	1394.55	-0.379479	0.299504	-1.26702	0.205146	0.474549
Dda3937_04501	ybgC	4176.22	0.477748	0.376998	1.26724	0.205068	0.474549
Dda3937_00119	ychM	1168.24	0.365446	0.288548	1.2665	0.205334	0.474723
Dda3937_03702	rlmN	5155.62	0.422661	0.333819	1.26614	0.205463	0.474761
Dda3937_00590	rsxE	862.202	0.452381	0.357403	1.26574	0.205605	0.474827
Dda3937_00622		263.147	0.355166	0.280999	1.26394	0.20625	0.475798
Dda3937_00774		16.0628	-0.853194	0.674903	-1.26417	0.206168	0.475798
Dda3937_00695	murA	8657.25	0.354384	0.280752	1.26227	0.206853	0.475886
Dda3937_00804	impL/icmF	4549.63	-0.859798	0.681081	-1.2624	0.206805	0.475886
Dda3937_01155		38.715	0.617893	0.489302	1.2628	0.20666	0.475886
Dda3937_03909	pcm	1259.93	0.339372	0.268604	1.26346	0.206422	0.475886
Dda3937_04219		488.124	1.17539	0.930502	1.26318	0.206526	0.475886
Dda3937_02458		431.682	1.15389	0.914852	1.26128	0.207206	0.476439
Dda3937_00300	yigB	1191.41	-0.359921	0.28565	-1.26001	0.207666	0.476882
Dda3937_02115	fabB	40406.6	0.340313	0.270198	1.2595	0.207851	0.476882
Dda3937_02396	ganR	8085.08	-0.293654	0.233098	-1.25978	0.207747	0.476882
Dda3937_02772		167.884	-1.01473	0.805155	-1.26029	0.207563	0.476882
Dda3937_03497	folE	7231.53	-0.42145	0.334952	-1.25824	0.208305	0.477281
Dda3937_04218	coaA	4861.22	-0.37056	0.294481	-1.25835	0.208266	0.477281
Dda3937_04585	pntB	9740.64	-0.559876	0.445026	-1.25807	0.208365	0.477281
Dda3937_03099	pdhR	17795.8	-0.483385	0.384324	-1.25775	0.208481	0.477289
Dda3937_00271	rffD	1617.28	0.320796	0.255258	1.25675	0.208843	0.477858
Dda3937_02279		256.976	-0.330522	0.263129	-1.25612	0.209071	0.47812
Dda3937_00388	mog	2431.35	-0.302496	0.241057	-1.25487	0.209525	0.478897
Dda3937_01921		531.935	-0.284875	0.227219	-1.25374	0.209935	0.479575
Dda3937_00906		269.665	-0.707003	0.564198	-1.25311	0.210165	0.479819
Dda3937_02794	pelL	2546.91	-0.773906	0.617729	-1.25282	0.210269	0.479819
Dda3937_04151	hrpV	116.118	-1.32657	1.05955	-1.25201	0.210565	0.480235
Dda3937_00967	vfmD	2128.57	-0.733442	0.586408	-1.25074	0.21103	0.481035
Dda3937_02405		30.0609	0.926796	0.741201	1.2504	0.211154	0.481058
Dda3937_00034	prsA	18286.5	0.606953	0.485858	1.24924	0.211578	0.481502
Dda3937_01677	ybcJ	1495.7	-0.329302	0.263585	-1.24932	0.211547	0.481502
Dda3937_00706	sspB	5494.26	0.498907	0.400009	1.24724	0.21231	0.482907
Dda3937_02137		4091.72	-0.494584	0.39687	-1.24621	0.212687	0.483505
Dda3937_01873		2383.85	-0.267075	0.214734	-1.24375	0.213592	0.4853
Dda3937_01273	nrdD	4654.4	-0.653739	0.526319	-1.2421	0.214201	0.486163
Dda3937_02169		892.181	0.537483	0.432833	1.24178	0.214318	0.486163
Dda3937_02634		47.1628	-0.53697	0.432396	-1.24185	0.214293	0.486163
Dda3937_02487	ybeD	2803.33	0.359467	0.289694	1.24085	0.21466	0.486679
Dda3937_01002		80.2717	0.996788	0.804064	1.23969	0.215091	0.487131
Dda3937_01142		89.168	0.377859	0.304768	1.23982	0.215041	0.487131
Dda3937_00237	nudC	2279.17	-0.424679	0.342775	-1.23895	0.215365	0.487203
Dda3937_00343		102.246	-0.592131	0.478373	-1.2378	0.215789	0.487203
Dda3937_01467		288.685	-0.450446	0.363882	-1.23789	0.215757	0.487203
Dda3937_02775	cheZ	19130.3	0.42349	0.34215	1.23773	0.215816	0.487203
Dda3937_02971	yeeZ	2480.63	0.486706	0.39302	1.23838	0.215577	0.487203
Dda3937_04348		96.7728	0.549493	0.443947	1.23774	0.215811	0.487203
Dda3937_01491		5.74732	1.52981	1.23683	1.23688	0.21613	0.487652
Dda3937_01237		138.36	0.541567	0.438042	1.23633	0.216335	0.487852
Dda3937_01224		236.381	0.416636	0.337234	1.23545	0.216663	0.488331
Dda3937_02606		6949.51	-0.618618	0.501037	-1.23468	0.216951	0.488719
Dda3937_02506	nlpB	11814.5	-0.365718	0.296357	-1.23405	0.217186	0.488987
Dda3937_01996	yhjJ	4403.37	-0.331947	0.269071	-1.23368	0.217322	0.489033
Dda3937_03648	btuD	1652.79	-0.553932	0.449234	-1.23306	0.217554	0.489293
Dda3937_02507	dapA	16495.1	-0.373573	0.303217	-1.23203	0.217938	0.489634
Dda3937_02762		377.159	0.429777	0.348756	1.23231	0.217832	0.489634
Dda3937_02536	ybhI	35.8352	0.700396	0.56896	1.23101	0.218319	0.490229
Dda3937_03703	pilF	3891.41	0.263494	0.214132	1.23052	0.218502	0.49038
Dda3937_00525	yjdB	10351.2	1.07768	0.8763	1.22981	0.218769	0.490718
Dda3937_01752		92.9197	0.803008	0.653235	1.22928	0.218967	0.4909
Dda3937_01682	purE	2769.42	-0.486412	0.395884	-1.22867	0.219195	0.49115
Dda3937_03795		1072.97	-0.537283	0.437594	-1.22781	0.219517	0.491611
Dda3937_02889		140.841	0.422617	0.344897	1.22534	0.220446	0.493429
Dda3937_02032		1590.58	0.376257	0.307444	1.22382	0.221019	0.494247
Dda3937_03701	ndk	20574.6	0.51071	0.417332	1.22375	0.221046	0.494247
Dda3937_04012	ybhG	323.196	-0.502046	0.410408	-1.22329	0.221222	0.494378
Dda3937_02557		374.918	0.283588	0.231947	1.22264	0.221465	0.49466
Dda3937_02223	fliI	4716.94	-0.329532	0.270059	-1.22022	0.222381	0.496296
Dda3937_02234	secM	2382.85	0.438718	0.35958	1.22008	0.222433	0.496296
Dda3937_00937	proA	3851.18	-0.35527	0.291299	-1.21961	0.222614	0.496438
Dda3937_01639		175.998	-0.610959	0.501247	-1.21888	0.222891	0.496792
Dda3937_01812	ybiT	7869.84	0.410574	0.336996	1.21833	0.223097	0.496989
Dda3937_00150	atpE	32635.2	0.468842	0.385311	1.21679	0.223685	0.498035
Dda3937_01312		684.416	0.344033	0.282831	1.21639	0.223836	0.498109
Dda3937_02081	hemG	1098.64	-0.320571	0.263639	-1.21595	0.224005	0.498223
Dda3937_00182		2244.77	0.56638	0.466175	1.21495	0.224385	0.498542
Dda3937_00370		76.8762	-0.434722	0.357734	-1.21521	0.224286	0.498542
Dda3937_00158	ravA	14227.3	0.766871	0.631714	1.21395	0.224766	0.498712
Dda3937_00176	ygiF	2529.26	-0.279414	0.230194	-1.21382	0.224817	0.498712
Dda3937_00333	glgA	1499.04	0.742555	0.611665	1.21399	0.224752	0.498712
Dda3937_02241	hofC	113.261	0.452271	0.372952	1.21268	0.225253	0.499418
Dda3937_02361	aat	653.667	0.268468	0.221512	1.21198	0.225519	0.499745
Dda3937_01824		66.5686	-0.51687	0.426959	-1.21058	0.226055	0.499987
Dda3937_03017	atsR	25.8313	-0.811806	0.67066	-1.21046	0.226103	0.499987
Dda3937_03526		720.688	-0.439135	0.362663	-1.21086	0.225948	0.499987
Dda3937_03680	rplT	49015.1	0.488025	0.402983	1.21103	0.225884	0.499987
Dda3937_00353	greB	543.888	0.4465	0.369185	1.20942	0.226501	0.500082
Dda3937_02220	fliL	3690.55	-0.336161	0.277904	-1.20963	0.226422	0.500082
Dda3937_04432		794.205	0.375155	0.310173	1.2095	0.226469	0.500082
Dda3937_00010		795.964	0.294153	0.243293	1.20905	0.226644	0.500118
Dda3937_01510	rplO	46751.8	0.365581	0.30252	1.20845	0.226873	0.500118
Dda3937_01943	brnQ	2143.35	0.418424	0.346248	1.20845	0.226873	0.500118
Dda3937_00347	malQ	2787.83	0.449485	0.372074	1.20805	0.227028	0.500196
Dda3937_00762		402.198	-0.41727	0.34617	-1.20539	0.228052	0.501804
Dda3937_02875	rhaA	23.1177	0.748154	0.620755	1.20523	0.228114	0.501804
Dda3937_02945	dspE	3669.16	-1.13252	0.939518	-1.20543	0.228038	0.501804
Dda3937_00972	indC	1163.93	0.813887	0.676351	1.20335	0.228841	0.502093
Dda3937_02569		37.3337	0.718759	0.5969	1.20415	0.22853	0.502093
Dda3937_03012		2572.8	0.269194	0.223702	1.20336	0.228837	0.502093
Dda3937_03843	nadB	12659.7	-0.942705	0.783074	-1.20385	0.228647	0.502093
Dda3937_04000	modE	1211.63	-0.263869	0.219148	-1.20407	0.228564	0.502093
Dda3937_01845	nasF	448.164	-1.05406	0.876228	-1.20295	0.228997	0.502174
Dda3937_01416		459.081	-0.461754	0.384268	-1.20165	0.229501	0.503017
Dda3937_02412	outB	2816.33	-0.341131	0.284373	-1.19959	0.230299	0.504242
Dda3937_03204	lpxK	2924.94	0.418021	0.348464	1.19961	0.23029	0.504242
Dda3937_02470	corC	4901.75	0.456841	0.381	1.19906	0.230505	0.504431
Dda3937_02816	baeR	1019.46	-0.273826	0.228523	-1.19824	0.230823	0.504604
Dda3937_03338	orf3	204.65	-0.71937	0.600218	-1.19851	0.230717	0.504604
Dda3937_03048	yibK	411.903	0.406169	0.33941	1.19669	0.231426	0.50566
Dda3937_01381	rsmA	3134.7	0.274899	0.229896	1.19576	0.231792	0.505673
Dda3937_01696	yneG	272.796	0.398031	0.332845	1.19585	0.231756	0.505673
Dda3937_02259	ycfP	2027.58	-0.431155	0.360416	-1.19627	0.231591	0.505673
Dda3937_02176	nifM	16.1447	0.657787	0.550343	1.19523	0.231996	0.505858
Dda3937_00802		1190.02	-0.729065	0.610256	-1.19469	0.23221	0.506061
Dda3937_02457	cynX	1107.02	-0.700857	0.586796	-1.19438	0.232329	0.506061
Dda3937_00123	asr	43098.6	1.31497	1.10168	1.1936	0.232633	0.50646
Dda3937_04320		136.115	0.617291	0.517399	1.19307	0.232844	0.506657
Dda3937_01111	dsbA	23389.8	-0.421133	0.353907	-1.18995	0.234065	0.509053
Dda3937_01918		52.0457	0.619683	0.521109	1.18916	0.234375	0.509464
Dda3937_02256	ycfM	1300.64	-0.334464	0.281381	-1.18865	0.234577	0.50964
Dda3937_03051		4547.6	-0.378241	0.318591	-1.18723	0.235137	0.51033
Dda3937_04101	phnE	13.0789	0.765443	0.644673	1.18734	0.235095	0.51033
Dda3937_02042	kbl	176.74	0.560725	0.472491	1.18674	0.235329	0.510485
Dda3937_01134		18042.6	1.05913	0.892751	1.18636	0.235479	0.510547
Dda3937_00384	dnaJ	9366.08	0.543668	0.458457	1.18587	0.235675	0.51071
Dda3937_00448	wbeA	14439.7	-0.559677	0.472208	-1.18523	0.235925	0.510989
Dda3937_04561	citC_1	21.2455	0.848073	0.715724	1.18492	0.23605	0.510998
Dda3937_00886	yfiM	207.163	0.456359	0.385733	1.1831	0.236771	0.512032
Dda3937_03990	cusA	1312.65	0.339154	0.286641	1.1832	0.236729	0.512032
Dda3937_00111		1053.36	0.444067	0.376615	1.1791	0.238359	0.512278
Dda3937_00152	atpI	7788.07	0.668995	0.566062	1.18184	0.237269	0.512278
Dda3937_00404	chmX	787.891	-0.399758	0.339113	-1.17884	0.238464	0.512278
Dda3937_00748		15.3194	0.767802	0.649476	1.18219	0.237131	0.512278
Dda3937_00750		1005.38	0.936833	0.79445	1.17922	0.238309	0.512278
Dda3937_02091	pepT	5477.8	-0.843416	0.714147	-1.18101	0.237599	0.512278
Dda3937_02631		169.603	-0.386712	0.327827	-1.17962	0.23815	0.512278
Dda3937_03186		30.6099	-0.697803	0.59162	-1.17948	0.238208	0.512278
Dda3937_03370	pelA	1142.59	-1.0424	0.883249	-1.18019	0.237926	0.512278
Dda3937_04003	modB	488.368	-0.590728	0.49978	-1.18197	0.237216	0.512278
Dda3937_04054	oppA	19647.8	0.317026	0.268877	1.17908	0.238367	0.512278
Dda3937_04095	phnN	23.737	-0.667023	0.564608	-1.18139	0.237447	0.512278
Dda3937_04305		72.2084	0.522389	0.442995	1.17922	0.23831	0.512278
Dda3937_02272		1073.83	-0.295537	0.25085	-1.17814	0.23874	0.512611
Dda3937_03313		1006.09	0.603358	0.512381	1.17756	0.238974	0.512851
Dda3937_00366		11.6129	-0.792566	0.673799	-1.17626	0.239489	0.513655
Dda3937_04138		589.721	-0.424266	0.360768	-1.17601	0.239592	0.513655
Dda3937_00340		34.4891	0.553563	0.471424	1.17424	0.2403	0.514912
Dda3937_02201		191.901	0.383318	0.326569	1.17377	0.240486	0.515038
Dda3937_02502	ypfH	1860.58	-0.335397	0.285814	-1.17348	0.240604	0.515038
Dda3937_00639		529.757	1.19046	1.01483	1.17306	0.240771	0.515135
Dda3937_02754	virB2	5.53702	1.40107	1.19468	1.17276	0.240893	0.515135
Dda3937_02590		179.771	0.365559	0.311978	1.17175	0.241299	0.515741
Dda3937_02191		705.758	0.633096	0.542132	1.16779	0.242892	0.518883
Dda3937_04569		458.836	0.300276	0.257534	1.16597	0.243628	0.520192
Dda3937_02195		101.254	0.550318	0.472245	1.16532	0.243888	0.520484
Dda3937_03520	pqiB	2784.21	0.434455	0.37299	1.16479	0.244105	0.520682
Dda3937_01990	bcsA	2126.09	0.291589	0.250501	1.16402	0.244416	0.521082
Dda3937_01179		224.057	-0.478337	0.411083	-1.1636	0.244585	0.521181
Dda3937_04384		1973.37	-0.309616	0.266269	-1.16279	0.244914	0.521617
Dda3937_02783	motA	12481.4	-0.323785	0.27867	-1.1619	0.245277	0.521864
Dda3937_03046		979.619	-0.422737	0.363833	-1.1619	0.245277	0.521864
Dda3937_00354	ompR	5292.7	-0.369338	0.318066	-1.1612	0.245562	0.522206
Dda3937_02649	zntR	1398.82	-0.306102	0.263721	-1.1607	0.245763	0.52237
Dda3937_02227	fliE	5333.4	-0.329667	0.284273	-1.15968	0.246178	0.522989
Dda3937_01289	yjgM	1586.44	-0.373904	0.323057	-1.15739	0.247112	0.524181
Dda3937_01717		140.786	0.356608	0.308066	1.15757	0.247041	0.524181
Dda3937_02420	outI	275.277	-0.67955	0.586988	-1.15769	0.246991	0.524181
Dda3937_01763		3105.88	0.433255	0.374443	1.15706	0.247246	0.524201
Dda3937_01323	argO	318.29	-0.712181	0.616141	-1.15587	0.247733	0.524971
Dda3937_03940	gshA	19365.7	-0.41783	0.361606	-1.15548	0.247893	0.525045
Dda3937_01926		310.933	0.498488	0.432462	1.15268	0.249044	0.527217
Dda3937_01872		552.233	-0.350642	0.304425	-1.15182	0.249396	0.527698
Dda3937_01698	yccA	19814	0.771975	0.670542	1.15127	0.249621	0.527909
Dda3937_02331	yhbT	4507.41	-0.509368	0.44292	-1.15002	0.250135	0.528732
Dda3937_02648	lfeR	429.103	0.284758	0.247833	1.14899	0.25056	0.529365
Dda3937_02969	citB	989.338	-0.252051	0.219427	-1.14868	0.250688	0.52937
Dda3937_00109	pphA	58.4914	-0.487509	0.425105	-1.1468	0.251466	0.529608
Dda3937_01651	prtD	2720.04	-0.786317	0.686058	-1.14614	0.251738	0.529608
[truncated: 2,261 more rows]

## Sheet: RNA-Seq Transition
locus tag	gene name	base mean	log2FoldChange	lfcSE	stat	p-value	adjusted p-value
Dda3937_00786		17556.1	10.0932	0.356447	28.3162	2.18434e-176	8.674e-173
Dda3937_01474		10059.4	5.70096	0.236161	24.1401	9.47916e-129	1.88209e-125
Dda3937_00787		39540.1	9.74271	0.416326	23.4016	4.11537e-121	5.44738e-118
Dda3937_01473		4999.99	4.91292	0.27618	17.7888	8.6326e-71	8.57001e-68
Dda3937_03447		6190.98	5.79282	0.344145	16.8325	1.41007e-63	1.11988e-60
Dda3937_03281		1956.71	5.51276	0.521155	10.578	3.77077e-26	2.49562e-23
Dda3937_01470		17134	2.97175	0.298768	9.94667	2.60751e-23	1.47921e-20
Dda3937_04001	ybhT	1827.19	2.59332	0.304958	8.50385	1.83404e-17	9.10371e-15
Dda3937_02884	dps	91411.9	4.84374	0.614438	7.8832	3.19103e-15	1.40795e-12
Dda3937_04156	ybaK	1095.25	1.51497	0.219113	6.9141	4.70853e-12	1.86976e-09
Dda3937_03222	ycfR	2126.68	4.22578	0.635522	6.6493	2.9449e-11	1.06311e-08
Dda3937_04612	ydhL	1759.5	-1.48868	0.224904	-6.61917	3.61209e-11	1.1953e-08
Dda3937_03299	acrA	12536.3	1.87657	0.284653	6.59246	4.32585e-11	1.227e-08
Dda3937_04121	yghU	5231.82	3.39678	0.514967	6.59612	4.22067e-11	1.227e-08
Dda3937_01076	arnT	4808.81	1.6323	0.260542	6.26501	3.72806e-10	9.86942e-08
Dda3937_00692	yrbC	14549.3	2.17777	0.355441	6.12694	8.95831e-10	2.15936e-07
Dda3937_03280	ybjX	10078.6	4.66823	0.762541	6.12194	9.24432e-10	2.15936e-07
Dda3937_02836		474.46	1.54743	0.254097	6.08993	1.12963e-09	2.49209e-07
Dda3937_03625	fruB	6515.49	-1.43007	0.23999	-5.95888	2.53966e-09	5.30789e-07
Dda3937_01679		14126.9	-1.81231	0.310509	-5.83657	5.32856e-09	1.05799e-06
Dda3937_02203	flgA	4912.3	-2.25661	0.388253	-5.8122	6.16566e-09	1.13159e-06
Dda3937_02525	ybiJ	5586.69	2.50738	0.431607	5.80941	6.26922e-09	1.13159e-06
Dda3937_00785		591.646	-2.35584	0.407889	-5.77569	7.66377e-09	1.32289e-06
Dda3937_01826	ylaC	1529.87	3.60523	0.62498	5.76856	7.99533e-09	1.32289e-06
Dda3937_03561	htrB	1889.03	1.48394	0.258015	5.75137	8.85249e-09	1.40613e-06
Dda3937_02095	feoA	522.991	-3.95571	0.694427	-5.69636	1.22393e-08	1.86932e-06
Dda3937_01866		27402.4	2.43665	0.431165	5.6513	1.59239e-08	2.30318e-06
Dda3937_02533	yidQ	2043.53	-1.63405	0.289319	-5.64792	1.624e-08	2.30318e-06
Dda3937_00881	pyrH	7921.62	1.4884	0.26724	5.56952	2.55443e-08	3.38121e-06
Dda3937_02675	smp	1782.71	-1.46443	0.262864	-5.57105	2.53208e-08	3.38121e-06
Dda3937_00393	thrB	3609.33	-1.98287	0.36362	-5.45315	4.94853e-08	6.3389e-06
Dda3937_00707		1129.19	1.11082	0.204721	5.42604	5.76183e-08	6.9334e-06
Dda3937_02835		1660.76	1.79914	0.331309	5.4304	5.6227e-08	6.9334e-06
Dda3937_01077	yfbH	5107.32	1.76847	0.326343	5.41905	5.99151e-08	6.99773e-06
Dda3937_03300	acrB	33069.4	1.77695	0.32841	5.41075	6.27612e-08	7.12071e-06
Dda3937_00625		2157.91	2.04186	0.381511	5.35205	8.69641e-08	9.59262e-06
Dda3937_01078	yfbG	21479.6	2.1296	0.398771	5.34039	9.27452e-08	9.95382e-06
Dda3937_03771		530.504	1.53629	0.290874	5.28162	1.28046e-07	1.33808e-05
Dda3937_02971	yeeZ	2480.63	2.05896	0.39248	5.24601	1.5543e-07	1.5826e-05
Dda3937_02837		443.257	1.48673	0.283832	5.23805	1.62282e-07	1.61105e-05
Dda3937_02232	lpxC	80003	1.23437	0.236441	5.22065	1.78295e-07	1.68574e-05
Dda3937_02334	yhbW	2877.12	1.96628	0.376399	5.22393	1.75165e-07	1.68574e-05
Dda3937_00791	ousA	3327.01	3.50603	0.680134	5.15492	2.53746e-07	2.34331e-05
Dda3937_00784		393.436	-2.24864	0.436596	-5.15039	2.59948e-07	2.34603e-05
Dda3937_02132		7156.86	-2.93089	0.572068	-5.12333	3.00187e-07	2.64899e-05
Dda3937_00693	yrbB	4840.28	1.89043	0.369907	5.11055	3.21227e-07	2.77303e-05
Dda3937_02088	phoP	9306.06	3.20656	0.629642	5.09267	3.53056e-07	2.98295e-05
Dda3937_02673		1134.38	1.87252	0.372141	5.03174	4.86039e-07	4.02096e-05
Dda3937_02002		898.964	1.51239	0.301589	5.01475	5.31012e-07	4.30336e-05
Dda3937_02620		216.718	2.0082	0.405252	4.95544	7.21681e-07	5.73159e-05
Dda3937_01896		3901.54	-1.2365	0.250443	-4.93727	7.92231e-07	6.0499e-05
Dda3937_02089	phoQ	7686.89	2.83631	0.574369	4.93814	7.88709e-07	6.0499e-05
Dda3937_00270	rffE	1537.56	0.993836	0.202677	4.90354	9.41229e-07	7.05211e-05
Dda3937_00118	chaA	7492.73	1.93931	0.398605	4.86525	1.14314e-06	8.4063e-05
Dda3937_04695	yhcB	1303.17	-1.61127	0.332271	-4.84926	1.23921e-06	8.9471e-05
Dda3937_00392	thrC	11730.3	-1.69734	0.355634	-4.77271	1.81764e-06	0.00012889
Dda3937_02395	ganL	7337.73	-1.78106	0.374417	-4.75688	1.96613e-06	0.000136974
Dda3937_01469		18923.4	1.9821	0.418188	4.73973	2.14007e-06	0.000146521
Dda3937_00739		850.406	-1.15316	0.246618	-4.67591	2.92646e-06	0.000196966
Dda3937_00296		1227.6	-1.63482	0.351051	-4.65694	3.20944e-06	0.000212412
Dda3937_01390	carA	11642.7	1.46854	0.316847	4.63486	3.57177e-06	0.000232516
Dda3937_00726	tolC	30570.6	1.78601	0.386007	4.62688	3.71216e-06	0.000237758
Dda3937_00005	guaA	13519.8	1.15567	0.250938	4.60539	4.11693e-06	0.000259497
Dda3937_00394	thrA	13388.9	-2.03288	0.442296	-4.59619	4.30284e-06	0.00026287
Dda3937_01080	arnB	14629.8	2.65683	0.577675	4.59918	4.24152e-06	0.00026287
Dda3937_04376		174.785	1.62876	0.355483	4.58183	4.60931e-06	0.000277327
Dda3937_01079	arnC	10116.9	2.47945	0.543036	4.5659	4.9735e-06	0.000294772
Dda3937_03115	pspF	1015.99	-1.05669	0.231736	-4.55989	5.11814e-06	0.000298884
Dda3937_01300	yjgQ	3967.77	0.973918	0.213929	4.55254	5.30029e-06	0.000300678
Dda3937_02054	ysgA	4283.61	1.27627	0.280282	4.55351	5.2759e-06	0.000300678
Dda3937_02621		586.655	1.61055	0.354785	4.5395	5.63883e-06	0.000315377
Dda3937_03685	kdgR	6523.17	-1.59742	0.355339	-4.49549	6.94101e-06	0.000382816
Dda3937_01021		63.1022	-2.4396	0.547392	-4.45678	8.3201e-06	0.000450582
Dda3937_02542	dppC	818.548	-1.18003	0.264889	-4.45481	8.39665e-06	0.000450582
Dda3937_03562	yceE	1465.04	1.59018	0.358634	4.43399	9.2505e-06	0.000489783
Dda3937_01901		749.626	1.83274	0.413908	4.42788	9.51617e-06	0.00049722
Dda3937_04514		2923.66	1.67195	0.379934	4.40064	1.07932e-05	0.000556622
Dda3937_00694	yrbA	1273.33	1.17239	0.266736	4.39533	1.10602e-05	0.00056308
Dda3937_00469	artI	4978.69	1.51456	0.345896	4.37866	1.19411e-05	0.000600229
Dda3937_00468	artQ	1306.63	1.03703	0.238236	4.35295	1.34317e-05	0.000666718
Dda3937_02091	pepT	5477.8	-3.10169	0.716607	-4.3283	1.50267e-05	0.000727696
Dda3937_02449	ygaW	5436.57	-2.0097	0.464085	-4.33045	1.48804e-05	0.000727696
Dda3937_03256		387.649	-1.38757	0.322123	-4.30759	1.65042e-05	0.000789617
Dda3937_00227		956.184	1.41127	0.328578	4.29507	1.74637e-05	0.000804174
Dda3937_00689	yrbF	7422.77	1.93864	0.451836	4.29058	1.7821e-05	0.000804174
Dda3937_00754		3436.54	3.11204	0.725193	4.29132	1.77612e-05	0.000804174
Dda3937_01183		1067.81	1.42851	0.332509	4.29613	1.73802e-05	0.000804174
Dda3937_04173		67.499	-1.74719	0.40685	-4.29443	1.75139e-05	0.000804174
Dda3937_02009		613.528	0.980442	0.228726	4.28653	1.81486e-05	0.000809755
Dda3937_02090	ycfD	5945.11	1.25803	0.293929	4.28005	1.86854e-05	0.000824362
Dda3937_03271		5434.61	2.08382	0.487147	4.27761	1.88912e-05	0.000824362
Dda3937_00344	glpG	1844.7	-0.980344	0.229458	-4.27243	1.93355e-05	0.000834579
Dda3937_02389	ganE	29682.5	-0.949312	0.224962	-4.21989	2.44426e-05	0.00104367
Dda3937_01074	pmrM	1211.94	1.27726	0.303014	4.21519	2.49572e-05	0.00105431
Dda3937_01284	pyrB	1733.97	1.18184	0.285216	4.14368	3.41781e-05	0.00141376
Dda3937_02099	purF	10795.3	1.04405	0.251897	4.14473	3.40211e-05	0.00141376
Dda3937_02094	feoB	4337.57	-2.21421	0.538097	-4.11489	3.87362e-05	0.00158579
Dda3937_02096		888.644	-3.6341	0.886661	-4.09864	4.15581e-05	0.00168395
Dda3937_00016	rrmA	991.963	1.10226	0.269235	4.09405	4.23901e-05	0.00170031
Dda3937_03840	yfiD	55905.1	-2.10043	0.51387	-4.08748	4.36089e-05	0.00173171
Dda3937_02613	yjfO	1290.72	-1.18386	0.29009	-4.08102	4.48391e-05	0.00176293
Dda3937_02528		214.89	-1.06965	0.262719	-4.07145	4.6722e-05	0.00180129
Dda3937_02652	yedX	47.8767	6.00404	1.47465	4.07151	4.67087e-05	0.00180129
Dda3937_04131	ynfK	6093.73	-2.50369	0.616111	-4.0637	4.83013e-05	0.00184427
Dda3937_03963		16634.4	4.09276	1.00974	4.0533	5.04996e-05	0.00190985
Dda3937_01576	yhdY	1197.55	4.62064	1.1413	4.04857	5.15324e-05	0.00193052
Dda3937_01360		1439.05	-2.00834	0.503442	-3.98922	6.62906e-05	0.00246019
Dda3937_00691	yrbD	6651.12	1.91045	0.479476	3.98445	6.76353e-05	0.00248685
Dda3937_00882	frr	12190.2	0.6885	0.173021	3.9793	6.91198e-05	0.00251812
Dda3937_01203	idhA	69.1501	-1.81873	0.457303	-3.97708	6.97663e-05	0.00251856
Dda3937_00807		1231.39	-2.22584	0.560681	-3.96988	7.19082e-05	0.0025725
Dda3937_04035	pgpB	5391.3	2.42278	0.611414	3.96258	7.41452e-05	0.00262884
Dda3937_02522	uxuA	644.146	-1.01306	0.25585	-3.95958	7.50813e-05	0.00263848
Dda3937_00530	yhiW	511.155	4.82902	1.22143	3.95358	7.69899e-05	0.00267006
Dda3937_01103		1179.73	-2.03747	0.515482	-3.95254	7.73248e-05	0.00267006
Dda3937_00226		552.564	0.986742	0.251213	3.92792	8.56842e-05	0.00291808
Dda3937_00757		302.695	1.49396	0.380622	3.92505	8.67119e-05	0.00291808
Dda3937_02226	fliF	7296.81	-0.887384	0.226019	-3.92614	8.63193e-05	0.00291808
Dda3937_01105		1196.66	-1.81019	0.4619	-3.91901	8.89123e-05	0.00296698
Dda3937_00194	rumA	2311.91	-1.08836	0.278633	-3.90609	9.38033e-05	0.00310411
Dda3937_04132	ynfD	7362.08	1.18108	0.303114	3.8965	9.75931e-05	0.00320283
Dda3937_01372		722.343	4.79854	1.23317	3.89124	9.97342e-05	0.00324627
Dda3937_00751	yeaR	623.414	3.00509	0.775507	3.875	0.000106623	0.00341452
Dda3937_01016		1114.41	-1.09518	0.282485	-3.87697	0.000105766	0.00341452
Dda3937_03737		2088.65	0.865398	0.224641	3.85236	0.000116986	0.00371641
Dda3937_01464		5781.07	-0.882186	0.230523	-3.82688	0.000129776	0.00409
Dda3937_03534	rpoD	33283.1	1.30346	0.341721	3.81439	0.000136521	0.00426869
Dda3937_01578	yhdW	5588.62	4.71513	1.24212	3.79604	0.000147027	0.00456129
Dda3937_03154	recA	20308	0.858247	0.226283	3.79279	0.000148961	0.00458547
Dda3937_03891		1286.11	3.12206	0.823913	3.78931	0.000151065	0.00461444
Dda3937_02128	aceA	516.218	1.11036	0.294509	3.7702	0.000163116	0.00494454
Dda3937_02307	gcvH	5834.86	1.71498	0.455561	3.76454	0.000166853	0.00498176
Dda3937_03239		1057.39	4.39725	1.16801	3.76474	0.000166719	0.00498176
Dda3937_01440		249.377	1.50824	0.401329	3.75812	0.000171195	0.00507326
Dda3937_00547	argD	12104.9	1.39146	0.371685	3.74366	0.000181359	0.00531695
Dda3937_01577	yhdX	1615.61	4.14967	1.10875	3.74264	0.000182097	0.00531695
Dda3937_00110		1483.04	2.37741	0.635913	3.73858	0.000185063	0.00536413
Dda3937_03933	udk	1936.61	1.18343	0.316762	3.73602	0.000186955	0.0053797
Dda3937_03210		10564.7	-2.58094	0.692431	-3.72737	0.000193492	0.00552775
Dda3937_00813	impH	880.571	-1.53206	0.411348	-3.72449	0.000195707	0.00555108
Dda3937_00955		1796.63	1.86245	0.500564	3.72071	0.000198663	0.00559498
Dda3937_04148	ydcT	2493.54	4.0996	1.10494	3.71025	0.000207053	0.0057902
Dda3937_01575	yhdZ	2025.3	4.13998	1.11828	3.70211	0.000213816	0.00593751
Dda3937_03309	glnK	8554.07	4.31709	1.16912	3.69259	0.000221985	0.00612155
Dda3937_03796	yiaY	48714.9	-2.57374	0.69857	-3.6843	0.00022933	0.00628047
Dda3937_02472	gltI	48116	2.37617	0.64632	3.67647	0.000236484	0.00643205
Dda3937_03757		249.387	1.35183	0.368187	3.67158	0.000241057	0.00651182
Dda3937_01570	raiA	60084.6	-1.59486	0.437253	-3.64745	0.000264859	0.00710647
Dda3937_00467	artM	1449.65	1.1148	0.307918	3.62045	0.000294096	0.00773413
Dda3937_02224	fliH	2813.24	-1.10859	0.306168	-3.62085	0.000293633	0.00773413
Dda3937_03567	holE	6989.25	1.01458	0.279987	3.62369	0.000290431	0.00773413
Dda3937_03695	iscX	2324.46	1.5394	0.427732	3.59897	0.000319483	0.00834648
Dda3937_01174	mfbR	151.357	1.17703	0.327396	3.59514	0.000324214	0.00841474
Dda3937_04014		227.46	-1.73695	0.483934	-3.58923	0.000331651	0.00855185
Dda3937_02825	sulA	3685.76	1.10096	0.306983	3.5864	0.000335272	0.00858945
Dda3937_03003	atsB	92.8862	-2.02314	0.566687	-3.57013	0.000356811	0.00908267
Dda3937_01206		85.1672	-1.34152	0.376234	-3.56566	0.000362941	0.00917987
Dda3937_00756		469.186	1.60291	0.449838	3.56329	0.000366232	0.00920448
Dda3937_02252	ptsG	32298.4	-0.930434	0.261387	-3.55961	0.000371411	0.009242
Dda3937_03524	pps	6986.84	1.10804	0.311342	3.55892	0.00037238	0.009242
Dda3937_03308	amtB	22002	3.9959	1.12377	3.55579	0.000376842	0.00929466
Dda3937_02227	fliE	5333.4	-1.00953	0.284118	-3.5532	0.000380568	0.00932862
Dda3937_00641		2295.72	4.00863	1.1308	3.54494	0.000392703	0.00956702
Dda3937_02540	dppA	11178.9	-1.07993	0.304934	-3.54153	0.000397806	0.00963225
Dda3937_03780		1579.13	0.847384	0.239641	3.53605	0.000406152	0.00977473
Dda3937_03442	yjbO	94.0443	1.29192	0.365947	3.53033	0.000415043	0.00992854
Dda3937_00814	impG	2315.09	-1.24416	0.352652	-3.528	0.000418706	0.00995617
Dda3937_00750		1005.38	2.78764	0.791489	3.52202	0.000428265	0.010063
Dda3937_01283	pyrI	1321.48	1.12335	0.318896	3.52262	0.000427297	0.010063
Dda3937_01539	sdhC	40196.9	-1.334	0.379645	-3.5138	0.000441738	0.0103185
Dda3937_01832		798.979	-1.42748	0.407681	-3.50145	0.000462733	0.0107457
Dda3937_00640		1362.82	3.72141	1.06401	3.49753	0.000469592	0.0107929
Dda3937_01878		100.719	-1.2317	0.352205	-3.49711	0.000470331	0.0107929
Dda3937_03356		57.7157	1.72495	0.493456	3.49564	0.000472918	0.0107929
Dda3937_01124	yicE	3392.26	0.839964	0.241142	3.48327	0.000495325	0.0112396
Dda3937_01000		131.241	3.77748	1.08659	3.47647	0.000508064	0.0114632
Dda3937_04186	rpe	5337.58	0.759552	0.218852	3.47062	0.000519264	0.0116497
Dda3937_03803	ydaL	1984.73	-0.795755	0.229526	-3.46695	0.000526393	0.0117433
Dda3937_01092		8117.37	-3.2421	0.938145	-3.45586	0.00054854	0.012169
Dda3937_01944	proY	1371.95	0.965876	0.28038	3.44489	0.000571298	0.0126035
Dda3937_00436	mutL	5719.19	-1.10329	0.320748	-3.43973	0.000582286	0.0127749
Dda3937_02587		1443.84	0.869501	0.253316	3.43247	0.000598107	0.0130499
Dda3937_02976	hisH	3798.89	-0.919075	0.268541	-3.42248	0.000620537	0.0134653
Dda3937_04481	mntH	8898.64	-0.825007	0.241767	-3.4124	0.000643935	0.0138971
Dda3937_02988		465.305	0.772391	0.227008	3.40249	0.000667754	0.0143332
Dda3937_02651		159.359	4.50621	1.32716	3.39538	0.00068534	0.0146316
Dda3937_03292	apt	3749.55	1.08051	0.319154	3.38555	0.000710366	0.0150848
Dda3937_02731	yqjF	496.608	0.834533	0.247139	3.37677	0.00073341	0.0154913
Dda3937_02328	deoC	1480.05	0.923656	0.274458	3.36538	0.000764384	0.0160601
Dda3937_01287	argI	7032.34	1.04829	0.311735	3.36276	0.000771668	0.0161279
Dda3937_02974	hisC	7997.63	-0.832955	0.248373	-3.35364	0.000797554	0.0165816
Dda3937_02458		431.682	3.05394	0.915566	3.33558	0.000851227	0.0176053
Dda3937_00639		529.757	3.3822	1.01532	3.33118	0.000864785	0.0177931
Dda3937_00478	ychH	1525.16	-2.54165	0.765532	-3.32011	0.000899808	0.0184182
Dda3937_00904		1543.08	6.15942	1.85844	3.3143	0.000918722	0.0185328
Dda3937_01687		2418.71	3.30646	0.99838	3.31182	0.0009269	0.0185328
Dda3937_02355	rbsD	1371.82	-1.391	0.419713	-3.31418	0.000919112	0.0185328
Dda3937_02977	hisA	4312.25	-0.874849	0.264101	-3.31256	0.000924471	0.0185328
Dda3937_03759		50.4951	1.60568	0.484915	3.31127	0.000928739	0.0185328
Dda3937_00488	fadI	773.44	-0.80442	0.243578	-3.30251	0.00095822	0.0190255
Dda3937_01900		2324.09	1.58096	0.479005	3.30052	0.000965061	0.019066
Dda3937_00997		523.142	3.96406	1.20329	3.29435	0.000986511	0.0193304
Dda3937_03617	sotB	2392.62	1.04761	0.318048	3.29387	0.000988183	0.0193304
Dda3937_01690	pstC	2100.84	-0.804538	0.244824	-3.28619	0.00101552	0.0194812
Dda3937_02109	tctE	452.86	-0.897506	0.27304	-3.28709	0.00101228	0.0194812
Dda3937_02390	ganF	12532.9	-0.807342	0.245583	-3.28744	0.00101101	0.0194812
Dda3937_02489	lipA	13950.1	1.41603	0.430744	3.28741	0.00101113	0.0194812
Dda3937_00806	vasI	406.499	-2.14701	0.654645	-3.27965	0.00103937	0.0196317
Dda3937_01102		2187.85	-1.58611	0.484096	-3.27643	0.00105127	0.0196317
Dda3937_01466	yqhA	2023.29	0.891147	0.271904	3.27743	0.00104756	0.0196317
Dda3937_01731		163.888	-1.18068	0.360516	-3.27497	0.00105672	0.0196317
Dda3937_02364	clpS	2199.69	-0.73217	0.223336	-3.27833	0.00104423	0.0196317
Dda3937_03254		465.402	2.87	0.876432	3.27464	0.00105797	0.0196317
Dda3937_04345	flgC	2884.1	-1.09793	0.334869	-3.2787	0.00104287	0.0196317
Dda3937_02527	lfcK	80.9517	-1.57127	0.480282	-3.27155	0.00106958	0.0197549
Dda3937_01246		243.298	-1.22947	0.377289	-3.2587	0.00111925	0.0205767
Dda3937_00052		100.04	-1.22066	0.376893	-3.23874	0.00120058	0.0219628
Dda3937_02602	yggR	190.669	-1.07729	0.332781	-3.23722	0.00120699	0.0219628
Dda3937_03253	ycjG	461.309	2.80326	0.866216	3.23622	0.00121125	0.0219628
Dda3937_02209	flgH	3248.12	-0.869979	0.269152	-3.2323	0.00122799	0.0221653
Dda3937_00681	hpf	13414.4	1.70732	0.529481	3.22451	0.0012619	0.0225722
Dda3937_00810	impJ	1464.87	-1.65504	0.513223	-3.2248	0.0012606	0.0225722
Dda3937_01170		553.461	-0.951891	0.295338	-3.22306	0.00126829	0.0225847
Dda3937_01129	gmk	2859.89	-0.905226	0.281154	-3.21968	0.00128334	0.0227506
Dda3937_00018	yniB	1465.59	0.946059	0.294036	3.2175	0.00129315	0.0228227
Dda3937_04569		458.836	0.832733	0.260273	3.19946	0.00137686	0.0241926
Dda3937_01342	cytD	260.788	1.71134	0.535228	3.1974	0.00138673	0.0242586
Dda3937_00315	glpQ	705.035	1.30867	0.410742	3.18612	0.00144195	0.0248957
Dda3937_00484	vacJ	5046.11	0.941202	0.295389	3.18632	0.00144096	0.0248957
Dda3937_04299		269.341	1.05957	0.332308	3.18853	0.00142999	0.0248957
Dda3937_02310	budB	1341.69	3.28866	1.03335	3.18251	0.00146003	0.0250987
Dda3937_01114	yihI	2187.25	1.06034	0.333355	3.18083	0.00146856	0.025107
Dda3937_02148	poxA	2724.4	0.651015	0.204727	3.17992	0.00147316	0.025107
Dda3937_04395		9459.02	1.00853	0.317284	3.17864	0.00147968	0.0251102
Dda3937_03259	ttk	1913.56	0.773732	0.243554	3.17684	0.00148892	0.0251595
Dda3937_01689	pstA	1662.67	-0.8395	0.264453	-3.17448	0.00150106	0.0252572
Dda3937_02400		140.114	1.66277	0.524042	3.17298	0.00150884	0.025281
Dda3937_03995	galM	768.314	-0.910382	0.287371	-3.16797	0.00153508	0.0256126
Dda3937_01373	polB	1297.57	0.82125	0.259816	3.16089	0.00157291	0.026025
Dda3937_03488	rhlA	390.779	2.9622	0.937015	3.16131	0.00157059	0.026025
Dda3937_00535		233.901	2.11973	0.671735	3.1556	0.00160168	0.0262821
Dda3937_02968	citA	1346.18	-0.81881	0.259432	-3.15616	0.00159862	0.0262821
Dda3937_02786		1253.35	0.84887	0.269213	3.15316	0.00161515	0.0263941
Dda3937_01371		162.31	3.80162	1.20632	3.15141	0.00162482	0.0264433
Dda3937_00517	panD	1565.1	0.86443	0.274778	3.14592	0.00165565	0.026835
Dda3937_00061	slyB	34584.9	1.21541	0.387092	3.13985	0.00169032	0.0272581
Dda3937_04018	pta	12915	1.48958	0.474544	3.13896	0.00169548	0.0272581
Dda3937_02072		2238.96	2.49381	0.79602	3.13285	0.00173119	0.0276781
Dda3937_03717	yoaB	1042.19	0.933445	0.298024	3.13211	0.00173555	0.0276781
Dda3937_00102	hisJ	16322.2	2.2213	0.711065	3.12391	0.00178462	0.028173
Dda3937_00440		1335.59	0.683097	0.218704	3.12338	0.00178786	0.028173
Dda3937_03219	expI	8136.53	1.78314	0.570724	3.12435	0.00178197	0.028173
Dda3937_01043		1681.95	3.35709	1.07676	3.11775	0.00182235	0.0284904
Dda3937_02306	gcvP	6237.84	1.41154	0.452689	3.11813	0.00182002	0.0284904
Dda3937_01197		315.322	-0.929942	0.298777	-3.1125	0.00185511	0.0287759
Dda3937_02353	yhbE	2095.27	1.20713	0.387714	3.11345	0.00184914	0.0287759
Dda3937_00690	yrbE	4071.15	1.62112	0.521365	3.10938	0.00187477	0.0289678
Dda3937_03694	fdx	1839.51	1.24655	0.401216	3.10693	0.00189042	0.0290964
Dda3937_01238	arsC	289.517	0.776998	0.250188	3.10566	0.00189855	0.0291087
Dda3937_03976	nrdF	3753.83	3.49135	1.12719	3.0974	0.00195224	0.0298167
Dda3937_00251	ilvD	11617.2	-1.24611	0.402828	-3.0934	0.00197876	0.0301059
Dda3937_01258	yqhD	3470.78	1.65679	0.535861	3.09182	0.00198935	0.0301516
Dda3937_00902		246.036	3.19581	1.03531	3.08682	0.00202313	0.0304313
Dda3937_03252		595.847	2.49159	0.806928	3.08774	0.00201682	0.0304313
Dda3937_01723		446.482	0.804455	0.261107	3.08094	0.00206347	0.0309209
Dda3937_00755		780.973	1.3308	0.432464	3.07725	0.00208918	0.0311884
Dda3937_01730		1133.22	0.793812	0.258093	3.07568	0.00210021	0.0312358
Dda3937_00397	creA	2293.86	0.941236	0.30626	3.07333	0.00211687	0.0312494
Dda3937_03353		1240.89	-1.15	0.374125	-3.07383	0.0021133	0.0312494
Dda3937_01075	pmrL	1114.38	0.654081	0.212958	3.07141	0.00213047	0.0313337
Dda3937_03209		5052.12	-2.12395	0.693115	-3.06436	0.00218137	0.031964
Dda3937_00415	epd	17937.5	-0.982541	0.321584	-3.05531	0.00224825	0.0328228
Dda3937_02214	fliR	398.854	0.678003	0.222073	3.05307	0.00226513	0.0329481
Dda3937_01001		81.6239	3.09278	1.01587	3.04446	0.00233098	0.0337821
Dda3937_03769	ybhL	16044.7	1.22853	0.403855	3.04202	0.00234995	0.0339333
Dda3937_02204	flgB	5774.67	-0.953294	0.313586	-3.03998	0.00236596	0.0340407
Dda3937_02486	dacA	9065.38	0.688236	0.226555	3.03783	0.00238288	0.0341604
Dda3937_03721	sdaA	2724.71	1.24345	0.409497	3.03653	0.00239316	0.0341843
Dda3937_00993	mtlR	791.029	0.67313	0.2218	3.03485	0.00240654	0.0342522
Dda3937_04522		638.443	1.86074	0.614016	3.03045	0.00244191	0.0346316
Dda3937_00805	impA	981.798	-1.92134	0.635061	-3.02545	0.00248266	0.0350842
Dda3937_00708	gltD	21329.8	-0.941936	0.311943	-3.01958	0.00253124	0.0356439
Dda3937_00256	ilvC	58154.1	-1.72588	0.572029	-3.01712	0.00255186	0.0358071
Dda3937_00989	fdhD	1644.48	-0.642825	0.213569	-3.00992	0.00261319	0.0365386
Dda3937_03930	yegH	2915.67	-1.12386	0.373899	-3.00579	0.00264891	0.0369082
Dda3937_00103	hisQ	2339.54	1.7155	0.571327	3.00265	0.00267639	0.0370451
Dda3937_03009		137.612	-1.56978	0.522937	-3.00184	0.0026835	0.0370451
Dda3937_03520	pqiB	2784.21	1.11924	0.372897	3.00148	0.00268672	0.0370451
Dda3937_02674	tam	3318.11	1.35296	0.450989	2.99999	0.00269985	0.0370972
Dda3937_02223	fliI	4716.94	-0.807417	0.26966	-2.99421	0.00275159	0.0376778
Dda3937_00808	vasG/clpB	3402.74	-1.80546	0.603802	-2.99016	0.00278834	0.0380498
Dda3937_02372	ybjQ	267.92	1.18319	0.396001	2.98783	0.00280962	0.0382089
Dda3937_03091		543.267	0.794641	0.266323	2.98375	0.0028474	0.0384939
Dda3937_03624	fruK	4064.04	-0.98047	0.328634	-2.98347	0.00284996	0.0384939
Dda3937_03638	yegD	4171.75	0.915098	0.307221	2.97863	0.00289541	0.0389752
Dda3937_03240		287.085	3.22092	1.0824	2.97571	0.00292312	0.0392153
Dda3937_03418	fliA	6037.28	-0.789593	0.265559	-2.97332	0.00294594	0.0393883
Dda3937_01728		2776.88	1.10693	0.373242	2.96571	0.00301985	0.0401064
Dda3937_01754		164.998	-1.28957	0.434697	-2.96659	0.00301118	0.0401064
Dda3937_03698	sseB	1797.74	1.90158	0.641598	2.96382	0.00303843	0.0402187
Dda3937_03416	phoH	5815.05	2.78267	0.939595	2.96156	0.00306083	0.0403805
Dda3937_02547	recN	5526.26	1.11297	0.376157	2.95879	0.00308854	0.0404771
Dda3937_03696	pepB	6036.56	1.37778	0.465633	2.95894	0.00308701	0.0404771
Dda3937_00921		2243.48	-2.07846	0.703194	-2.95574	0.00311922	0.0407448
Dda3937_03692	hscB	3465.69	1.44868	0.490628	2.95271	0.00314995	0.0410113
Dda3937_00053		57.1035	-1.3186	0.447574	-2.94612	0.00321789	0.0417589
Dda3937_02308	gcvT	6867.15	1.49854	0.510414	2.93593	0.0033255	0.0430149
Dda3937_03824	yejG	9313.87	0.830422	0.283518	2.92899	0.00340065	0.0438442
Dda3937_00903		463.729	3.36742	1.15373	2.91874	0.00351455	0.0449471
Dda3937_02055	udp	2061.93	-1.25149	0.428852	-2.91824	0.00352016	0.0449471
Dda3937_03467	uvrA	6281.47	0.816921	0.279817	2.91949	0.00350607	0.0449471
Dda3937_04578		5929.61	-1.95981	0.672476	-2.91432	0.00356467	0.0453695
Dda3937_01671		139.766	3.48466	1.19924	2.90574	0.00366389	0.0462742
Dda3937_02219	fliM	10707.9	-0.685043	0.235736	-2.90597	0.00366112	0.0462742
Dda3937_03457		927.936	-0.8386	0.288659	-2.90516	0.00367071	0.0462742
Dda3937_03958	pgsA	4471.32	-0.931437	0.320747	-2.90396	0.00368473	0.0463039
Dda3937_00812	FHA	1255.09	-1.24597	0.429224	-2.90284	0.00369791	0.046323
Dda3937_01104		3594.42	-1.73702	0.598947	-2.90013	0.00373012	0.0465796
Dda3937_02075		353.382	1.88025	0.649104	2.89668	0.00377131	0.0467996
Dda3937_04019	ackA	19268.1	1.01502	0.350404	2.89671	0.00377102	0.0467996
Dda3937_00007		273.98	0.885411	0.305956	2.89392	0.00380467	0.0470665
Dda3937_01379	surA	8294.88	0.532914	0.184228	2.89269	0.00381962	0.0471047
Dda3937_01131	eptB	1680.99	0.792108	0.274392	2.88678	0.00389207	0.0477287
Dda3937_03831	yeiU	11391.4	1.60635	0.556483	2.8866	0.00389425	0.0477287
Dda3937_00648	nac	231.073	3.18168	1.10281	2.88508	0.0039132	0.0478133
Dda3937_03449		1137.75	2.76327	0.959226	2.88073	0.00396755	0.0483287
Dda3937_02290		97.8067	1.66908	0.579706	2.87918	0.0039871	0.0484183
Dda3937_01664		155.065	3.21035	1.11569	2.87745	0.00400899	0.0485357
Dda3937_00603	ydgJ	3287.4	1.30858	0.454935	2.87641	0.00402223	0.0485479
Dda3937_01431	yjeH	949.008	-0.737305	0.256446	-2.87508	0.0040392	0.0486051
Dda3937_02222	fliJ	4804.85	-0.849266	0.295728	-2.87178	0.00408161	0.048967
Dda3937_02839	yhhY	565.317	1.33882	0.466549	2.86962	0.00410964	0.0491548
Dda3937_04704		2105.59	-0.912146	0.318053	-2.86791	0.00413192	0.0492729
Dda3937_02311	budA	941.045	3.41659	1.19419	2.861	0.00422308	0.0500845
Dda3937_03779	yebW	816.035	-0.825488	0.288547	-2.86084	0.00422521	0.0500845
Dda3937_00840		129.533	3.63911	1.27449	2.85535	0.00429891	0.050458
Dda3937_02320		143.651	0.893995	0.313087	2.85542	0.00429801	0.050458
Dda3937_02348	rrmJ	10297.4	-0.792071	0.277451	-2.85481	0.00430622	0.050458
Dda3937_03024	ycdW	324.314	-0.990749	0.347057	-2.85472	0.00430755	0.050458
Dda3937_01818	hybE	446.527	-2.30045	0.807906	-2.84743	0.00440743	0.0514762
Dda3937_03287	adk	18010.9	0.769678	0.270486	2.84554	0.00443365	0.0516306
Dda3937_02683	ubiH	1871.33	-0.561584	0.197847	-2.83847	0.00453304	0.0526336
Dda3937_03820	rplY	39826.5	1.33734	0.471418	2.83685	0.00455608	0.0527469
Dda3937_03864		379.261	-0.792347	0.279757	-2.83226	0.00462197	0.0533373
Dda3937_04203	fabH	11500.8	0.783436	0.276692	2.83144	0.00463394	0.0533373
Dda3937_00653		189.005	1.6347	0.577868	2.82885	0.00467162	0.0534598
Dda3937_01368		146.537	2.36946	0.838072	2.82728	0.00469455	0.0534598
Dda3937_02399		80.0822	1.66718	0.589732	2.82701	0.00469843	0.0534598
Dda3937_03049		669.595	0.939829	0.332409	2.82733	0.00469379	0.0534598
Dda3937_03242		164.121	3.03151	1.07376	2.82326	0.00475376	0.0539348
Dda3937_04006		40.8354	1.85946	0.659788	2.81828	0.00482821	0.0546234
Dda3937_02465	emrE	606.318	0.721705	0.256464	2.81406	0.00489205	0.0548972
Dda3937_02546	yfjB	1933.19	-0.579486	0.205892	-2.81452	0.00488507	0.0548972
Dda3937_02973	hisD	9706.1	-0.831176	0.295378	-2.81394	0.00489388	0.0548972
Dda3937_00957		3486.5	-1.15727	0.412129	-2.80803	0.00498455	0.0557568
Dda3937_01314		95.4367	-2.03727	0.726177	-2.80547	0.0050243	0.0560436
Dda3937_00262	pehW	183.846	1.61854	0.57903	2.79527	0.00518569	0.0566651
Dda3937_00557	tolR	3024.61	0.779541	0.278932	2.79474	0.00519418	0.0566651
Dda3937_00811	vasD	575.072	-1.33757	0.477997	-2.79827	0.00513774	0.0566651
Dda3937_01116	glnG	10331.2	1.68033	0.600682	2.79737	0.00515199	0.0566651
Dda3937_01345	cytA	804.849	1.76394	0.63041	2.79808	0.00514075	0.0566651
Dda3937_02291		294.172	1.21975	0.436351	2.79534	0.00518445	0.0566651
Dda3937_02526		534.696	-0.84442	0.301929	-2.79675	0.00516196	0.0566651
Dda3937_03996	galK	971.261	-0.875836	0.312948	-2.79867	0.00513143	0.0566651
Dda3937_02979	hisI	8363.78	-0.653721	0.234208	-2.79119	0.00525141	0.0571324
Dda3937_00004	guaB	14452.2	0.699793	0.251001	2.78801	0.00530331	0.0575395
Dda3937_04043	sppA	6116.34	0.65506	0.235144	2.78579	0.00533979	0.0577774
Dda3937_00874	yqcA	14058.9	1.77291	0.637304	2.78189	0.00540428	0.0583163
Dda3937_00585		5855.61	2.29457	0.827567	2.77267	0.00555986	0.0592146
Dda3937_01825	hypF	346.546	-0.637366	0.229885	-2.77254	0.00556208	0.0592146
Dda3937_02473	gltJ	3184.02	1.36869	0.49341	2.77393	0.00553834	0.0592146
Dda3937_03162	budC	1971.52	2.49268	0.898567	2.77406	0.00553618	0.0592146
Dda3937_04108		137.398	0.88576	0.319228	2.7747	0.00552533	0.0592146
Dda3937_03062		76.2802	1.77544	0.641711	2.76672	0.0056623	0.059992
Dda3937_04219		488.124	2.58237	0.933428	2.76655	0.00566532	0.059992
Dda3937_00064	pdxH	1536.94	0.83617	0.302388	2.76523	0.00568834	0.0599966
Dda3937_00252	ilvA	6761.38	-1.39161	0.503447	-2.76416	0.00570703	0.0599966
Dda3937_01087	yieE	2794.35	-0.737744	0.266919	-2.76392	0.00571109	0.0599966
Dda3937_00250	ilvE	10423.2	-1.06999	0.387537	-2.761	0.00576247	0.0603767
Dda3937_00815	gp25	1515.48	-1.13454	0.411634	-2.75618	0.00584811	0.0608321
Dda3937_01230		438.716	-0.721478	0.261788	-2.75597	0.00585189	0.0608321
Dda3937_02636	yacL	1491.69	1.06839	0.387602	2.75641	0.005844	0.0608321
Dda3937_00306	yigI	714.051	-0.685316	0.248821	-2.75426	0.00588254	0.0609911
Dda3937_01069		3017.49	2.83001	1.02862	2.75127	0.00593643	0.0610714
Dda3937_01902		271.609	0.857044	0.311335	2.7528	0.00590876	0.0610714
Dda3937_02982		1084.38	1.36964	0.497702	2.75192	0.00592465	0.0610714
Dda3937_00965	untA	4330.49	-1.23549	0.449841	-2.74651	0.00602329	0.0618048
Dda3937_03349	focA	6788.66	-1.41443	0.515187	-2.74547	0.00604246	0.0618417
Dda3937_01519	mscL	4429.23	0.743945	0.271692	2.73819	0.00617786	0.063065
Dda3937_00101	ubiX	1219.44	0.631123	0.230754	2.73505	0.00623713	0.0633444
Dda3937_03251	yliB	1275.86	2.33042	0.85188	2.73562	0.00622633	0.0633444
Dda3937_03680	rplT	49015.1	1.09994	0.403004	2.72936	0.00634575	0.0642831
Dda3937_03753	uvrB	3872.46	0.560817	0.205545	2.72844	0.00636352	0.0642991
Dda3937_04128	ynfM	619.699	1.35504	0.496807	2.72751	0.00638147	0.0643168
Dda3937_03697		256.416	1.59159	0.584092	2.72489	0.00643236	0.0646656
Dda3937_04079		85.8628	2.34227	0.860618	2.72161	0.00649646	0.0651451
Dda3937_02349	yhbY	2618.22	1.04777	0.385587	2.71734	0.00658087	0.0658252
Dda3937_00809	impK	1020.19	-1.66502	0.614166	-2.71103	0.00670744	0.0663904
Dda3937_00958		2799.57	-0.950432	0.350558	-2.71119	0.00670412	0.0663904
Dda3937_01663		74.898	2.23279	0.823077	2.71274	0.00667296	0.0663904
Dda3937_02084	ymfB	1861.84	0.487251	0.179669	2.71193	0.00668928	0.0663904
Dda3937_02205	flgD	10819.3	-0.791565	0.292051	-2.71036	0.00672096	0.0663904
Dda3937_03161		1676.66	-0.50596	0.18675	-2.7093	0.0067426	0.0664388
Dda3937_01623	znuB	1146.64	1.05251	0.388644	2.70817	0.0067655	0.0664995
Dda3937_03422		2004.52	-0.705018	0.260971	-2.70152	0.00690235	0.0676771
Dda3937_02628		249.966	1.18099	0.437508	2.69937	0.00694717	0.0679488
Dda3937_00162	ytfK	1883.76	1.9292	0.715013	2.69813	0.00697299	0.0680338
Dda3937_02001	kdgK	1568.52	1.02951	0.381782	2.6966	0.00700508	0.0681793
Dda3937_00089		914.439	1.24626	0.462727	2.69328	0.00707523	0.0686937
Dda3937_02357	rbsC	1224.25	-0.586482	0.217829	-2.6924	0.00709404	0.0687084
Dda3937_03614		259.508	2.74484	1.0221	2.6855	0.0072422	0.0699727
Dda3937_02316		464.305	1.17914	0.439273	2.6843	0.00726816	0.0700531
Dda3937_03135	mpaA	571.331	-0.667743	0.248849	-2.68333	0.00728941	0.0700878
Dda3937_00971	vfmA	7627.61	-1.84914	0.690416	-2.6783	0.0073997	0.0709764
Dda3937_01847	nasD	262.633	2.6687	0.99673	2.67745	0.0074184	0.0709843
Dda3937_01271	yhbP	3160.5	-0.886013	0.331169	-2.67541	0.00746379	0.0712469
Dda3937_03932	dcd	2060.73	0.544658	0.204041	2.66935	0.00759979	0.0723711
Dda3937_01344	cytB	165.318	1.87043	0.701031	2.66811	0.00762803	0.0723758
Dda3937_02048	gpsA	5200.86	-0.788743	0.295661	-2.66772	0.00763673	0.0723758
Dda3937_00329		455.912	-1.21522	0.456072	-2.66453	0.00770949	0.0727331
Dda3937_04084		440.115	0.808186	0.30332	2.66447	0.00771106	0.0727331
Dda3937_03785		1938.27	1.57639	0.592123	2.66227	0.00776154	0.0730357
Dda3937_03423	vioA	2762.48	-0.531746	0.200155	-2.65667	0.00789155	0.0740836
Dda3937_00605		42419	-0.724088	0.272774	-2.65454	0.00794176	0.074379
Dda3937_01727		3763.48	1.03676	0.392142	2.64385	0.0081969	0.0764082
Dda3937_03801		675.917	0.9986	0.377609	2.64453	0.0081804	0.0764082
Dda3937_01091		718.498	-1.86414	0.70553	-2.64219	0.00823721	0.0766041
Dda3937_00248	ilvG	4438.56	-1.12428	0.426328	-2.63713	0.00836102	0.0768581
Dda3937_00705	sspA	14407.9	0.806	0.305359	2.63951	0.0083025	0.0768581
Dda3937_01024		184.627	-1.15821	0.439178	-2.63721	0.00835911	0.0768581
Dda3937_02225	fliG	3951.8	-0.735917	0.278929	-2.63837	0.00833066	0.0768581
Dda3937_04031		1856.85	0.495833	0.188021	2.63712	0.00836129	0.0768581
Dda3937_02177		475.762	-1.10479	0.419959	-2.63071	0.00852063	0.0781418
Dda3937_02627		599.895	0.836898	0.318281	2.62943	0.00855274	0.0782554
Dda3937_04540		1164.32	-0.758536	0.288565	-2.62865	0.00857242	0.0782554
Dda3937_04215	hisM	1999.95	1.37541	0.523549	2.62709	0.00861183	0.0784348
Dda3937_02671	osmY	2508.14	1.41848	0.540369	2.62503	0.0086642	0.0787312
Dda3937_02946	dspF	1049.04	2.06796	0.788879	2.62139	0.00875729	0.0793954
Dda3937_03616		1272	2.53278	0.966825	2.61969	0.00880108	0.0796107
Dda3937_03044	ugpC	190.666	-0.691165	0.264239	-2.61568	0.00890508	0.0803683
Dda3937_02388	ganK	15400.1	-1.0616	0.406658	-2.61054	0.00903994	0.0812685
Dda3937_02543	dppD	824.54	-0.843243	0.323042	-2.61032	0.00904575	0.0812685
Dda3937_03519	pqiA	902.437	0.545484	0.209039	2.60949	0.00906785	0.0812831
Dda3937_03628		929.494	0.883132	0.338977	2.60529	0.00917975	0.0821009
Dda3937_00454		119.381	-0.780784	0.299924	-2.60327	0.0092338	0.0822139
Dda3937_00507	hrp	2032.95	-0.649136	0.249308	-2.60376	0.00922085	0.0822139
Dda3937_03387	nudH	3743.58	-0.720109	0.276821	-2.60136	0.00928561	0.0824903
Dda3937_00778		566.873	1.92372	0.741115	2.59572	0.00943935	0.0836689
Dda3937_03615		994.417	2.8693	1.1062	2.59382	0.00949155	0.0839442
Dda3937_02805		119.914	2.06936	0.798379	2.59195	0.00954325	0.0842139
Dda3937_02978	hisF	4964.69	-0.822077	0.317519	-2.58907	0.00962369	0.0846321
Dda3937_04331	ansA	1242.86	0.702293	0.271289	2.58872	0.00963326	0.0846321
Dda3937_02098	hecA2	1481.28	-0.694038	0.268226	-2.58752	0.00966705	0.0847414
Dda3937_03029	rafA	60.2288	-1.07332	0.41507	-2.58587	0.00971327	0.0849591
Dda3937_04147	ydcE	2918.77	1.56333	0.604993	2.58404	0.00976495	0.0852234
Dda3937_01257	dkgA	1675.14	1.46691	0.567992	2.58262	0.00980539	0.0853886
Dda3937_02266		4018.49	-0.678502	0.262944	-2.5804	0.00986852	0.0857503
Dda3937_01085		2332.55	-1.95424	0.757817	-2.57877	0.00991525	0.0858755
Dda3937_03977	nrdE	5742.4	3.10185	1.20302	2.57839	0.00992618	0.0858755
Dda3937_04025	yfbS	2505.23	-1.31983	0.512317	-2.5762	0.00998934	0.0862341
Dda3937_00221	rpoC	222642	0.941061	0.365429	2.57522	0.0100175	0.0862488
Dda3937_03676	ygbA	196.346	1.03972	0.403832	2.57464	0.0100345	0.0862488
Dda3937_02730	yqjG	605.347	1.27982	0.497277	2.57366	0.010063	0.0863068
Dda3937_02520	mglC	613.94	-0.816205	0.31756	-2.57023	0.010163	0.0869767
Dda3937_01858		364.555	0.974043	0.379333	2.56778	0.0102353	0.0874072
Dda3937_00220	rpoB	205852	0.898373	0.350023	2.56661	0.0102698	0.0875135
Dda3937_03216	virA	6090.03	-1.78801	0.697416	-2.56376	0.0103545	0.0880463
Dda3937_04210	hrpF	165.345	2.64416	1.03316	2.5593	0.0104882	0.088993
Dda3937_01063	yidC	21825.2	0.664648	0.259916	2.55717	0.0105529	0.0891609
Dda3937_03911	rpoS	26004.9	0.991023	0.387497	2.5575	0.0105428	0.0891609
Dda3937_00820		101.161	-1.01276	0.396276	-2.5557	0.0105975	0.0892772
Dda3937_03250	yliC	362.836	2.14603	0.839856	2.55523	0.0106116	0.0892772
Dda3937_01369		121.58	2.31816	0.908311	2.55217	0.0107055	0.0898764
Dda3937_00890	trxC	275.781	0.81998	0.321804	2.54807	0.0108321	0.0907476
Dda3937_00683	yhbG	4700.28	0.535342	0.21039	2.54452	0.0109427	0.0914811
Dda3937_03691	iscA	11907.9	1.39559	0.548764	2.54316	0.0109855	0.0916461
Dda3937_00633		1526.69	1.20205	0.473398	2.53919	0.0111109	0.0919261
Dda3937_01062		1647.15	1.00086	0.394282	2.53844	0.0111348	0.0919261
Dda3937_03272		2378.33	0.774975	0.305249	2.53883	0.0111224	0.0919261
Dda3937_04032		653.622	0.828182	0.325908	2.54115	0.0110488	0.0919261
Dda3937_04542		45.742	2.51374	0.9897	2.53991	0.0110882	0.0919261
Dda3937_00107		2653.5	1.31325	0.518602	2.53229	0.0113321	0.0933609
Dda3937_00940		5856.19	-0.642724	0.253985	-2.53056	0.0113881	0.0936272
Dda3937_03153	recX	5417.21	0.756253	0.2993	2.52674	0.0115126	0.0943057
Dda3937_04344	btuC	772.849	-0.625971	0.247755	-2.52658	0.0115181	0.0943057
Dda3937_04056	adhE	49099.3	-0.85454	0.33843	-2.52501	0.0115695	0.0945317
Dda3937_00998		49.3402	2.78734	1.10465	2.52328	0.0116266	0.094803
Dda3937_00779		154.393	1.96599	0.780666	2.51835	0.0117906	0.0953572
Dda3937_01270		5804.24	0.949536	0.376872	2.51952	0.0117515	0.0953572
Dda3937_01945		31715.2	0.807563	0.320536	2.51942	0.0117549	0.0953572
Dda3937_02416	outE	1278.93	-0.77619	0.308159	-2.51879	0.0117758	0.0953572
Dda3937_01654	rspA	65.3135	-0.911179	0.361963	-2.51733	0.0118249	0.0954401
Dda3937_00959		888.126	-0.922863	0.36739	-2.51194	0.0120069	0.0963223
Dda3937_02514	upp	8660.61	1.13701	0.452547	2.51248	0.0119887	0.0963223
Dda3937_03084		163.958	-0.946664	0.37682	-2.51225	0.0119966	0.0963223
Dda3937_01907		324.406	-0.809398	0.322366	-2.5108	0.0120457	0.0964385
Dda3937_00696	degS	1810.98	0.58881	0.234859	2.50708	0.0121733	0.097264
Dda3937_00966	vfmE	6383.2	-1.63121	0.651658	-2.50317	0.0123086	0.0981201
Dda3937_03243		160.047	2.40348	0.96041	2.50256	0.0123299	0.0981201
Dda3937_04317		64.4588	1.51817	0.607446	2.49927	0.0124448	0.0988364
Dda3937_00706	sspB	5494.26	0.998901	0.400182	2.49612	0.0125561	0.0995217
Dda3937_02679	ygfA	1626.74	-1.18733	0.476387	-2.49236	0.0126898	0.100381
Dda3937_02932		195.662	-1.00405	0.403171	-2.49039	0.0127602	0.100737
Dda3937_02770	hcpB	6216.42	1.75487	0.706431	2.48414	0.0129864	0.102119
Dda3937_02927	ycgB	9355.07	1.7277	0.69569	2.48343	0.0130123	0.102119
Dda3937_04546		754.226	-0.7953	0.320222	-2.48359	0.0130065	0.102119
Dda3937_00058	pelI	846.645	1.74635	0.70438	2.47928	0.0131649	0.103112
Dda3937_02681	ygfB	1606.84	-0.604385	0.244878	-2.46811	0.0135828	0.105968
Dda3937_03613		444.371	2.49308	1.00995	2.46852	0.0135673	0.105968
Dda3937_00850	lgt	4985.13	0.992376	0.402439	2.46591	0.0136667	0.10629
Dda3937_03098	aceE	59990.9	1.23859	0.502632	2.46422	0.0137313	0.10629
Dda3937_03424		7642.29	-0.750171	0.304415	-2.46431	0.0137278	0.10629
Dda3937_04336		3114.59	0.93909	0.380881	2.46557	0.0136794	0.10629
Dda3937_04038	pyrF	2009.85	0.773721	0.314724	2.45841	0.0139554	0.107815
Dda3937_03228		186.574	1.16644	0.475043	2.45543	0.0140715	0.108501
Dda3937_02211	flgJ	4353.27	-0.802449	0.326928	-2.45451	0.0141075	0.108568
Dda3937_03237		3150	1.97138	0.804179	2.45142	0.0142294	0.109294
Dda3937_01981		1381.76	0.636176	0.259671	2.44994	0.0142881	0.109523
Dda3937_02975	hisB	8772.27	-0.711621	0.290543	-2.44927	0.0143144	0.109523
Dda3937_00741	hydN	89.7328	-2.31986	0.94792	-2.44731	0.0143926	0.109909
Dda3937_02689	dcuB	2340.33	-2.47572	1.0127	-2.44466	0.0144988	0.110508
Dda3937_02942	orfC	1453.05	1.92027	0.786807	2.44059	0.0146634	0.111548
Dda3937_02513	uraA	1565.12	0.868375	0.356297	2.43722	0.0148006	0.112377
Dda3937_00968	vfmC	4187.07	-1.50639	0.618843	-2.4342	0.0149247	0.112888
Dda3937_04136		505.806	1.14697	0.471125	2.43453	0.0149113	0.112888
Dda3937_02822	nupC	5432.06	0.694359	0.28535	2.43336	0.0149593	0.112934
Dda3937_01244		2415.81	1.27327	0.523729	2.43117	0.0150501	0.113165
Dda3937_01776	rcsB	10486.1	0.528045	0.217187	2.43129	0.015045	0.113165
Dda3937_02051	yigM	2191.85	0.872851	0.359114	2.43056	0.0150753	0.113165
Dda3937_01857		515.312	1.82697	0.752345	2.42837	0.0151668	0.113637
Dda3937_00999		60.7623	2.95948	1.21914	2.42751	0.015203	0.113693
Dda3937_02952		739.401	0.884148	0.364566	2.42521	0.0152997	0.114201
Dda3937_00704		631.438	0.952861	0.393247	2.42306	0.0153905	0.114443
Dda3937_01370		128.296	2.18312	0.901474	2.42172	0.0154473	0.114443
Dda3937_02761		722.4	0.900899	0.371748	2.42341	0.0153755	0.114443
Dda3937_04703		773.81	-0.605533	0.250017	-2.42197	0.0154368	0.114443
Dda3937_01956	ribE	8000.33	0.656544	0.271725	2.4162	0.0156833	0.115759
Dda3937_03477	potF	47105.6	1.34382	0.556069	2.41663	0.0156648	0.115759
Dda3937_03920		374.997	0.837516	0.346749	2.41533	0.0157208	0.115821
Dda3937_02070	rfaH	1809.25	0.689252	0.285453	2.41459	0.0157529	0.115842
Dda3937_01389	carB	20234.1	1.037	0.429891	2.41223	0.0158552	0.116379
Dda3937_03690	iscU	11076.8	1.40711	0.583848	2.41007	0.0159495	0.116855
Dda3937_01106		1164.32	-1.36134	0.565962	-2.40535	0.0161569	0.117738
Dda3937_01756		80.3761	0.964224	0.401023	2.40441	0.0161985	0.117738
Dda3937_02085	mnmA	4808.76	0.707674	0.294354	2.40416	0.0162096	0.117738
Dda3937_02207	flgF	9234.74	-0.817758	0.340071	-2.40467	0.0161872	0.117738
Dda3937_02220	fliL	3690.55	-0.667708	0.277781	-2.40372	0.0162291	0.117738
Dda3937_03842	yfiC	513.915	-0.690225	0.287199	-2.4033	0.0162478	0.117738
Dda3937_00067		500.326	0.744647	0.310072	2.40153	0.0163267	0.118093
Dda3937_00684	yhbN	4940.4	0.572297	0.238775	2.3968	0.0165388	0.11941
Dda3937_01055	yhiQ	711.322	-1.07149	0.447287	-2.39553	0.0165962	0.119607
Dda3937_00334	glgP	3765.18	1.70709	0.713358	2.39304	0.0167094	0.119998
Dda3937_01726		4723.95	1.09631	0.458256	2.39234	0.0167411	0.119998
Dda3937_03215		1722.85	-1.77363	0.741324	-2.39252	0.0167332	0.119998
Dda3937_01192		324.147	-0.545787	0.22827	-2.39097	0.0168041	0.120232
Dda3937_04209	hrpG	153.558	2.28443	0.956557	2.38818	0.016932	0.12093
Dda3937_01631		2791.49	-0.537713	0.225397	-2.38563	0.0170501	0.120956
Dda3937_02843		56.8267	-1.03059	0.432148	-2.38481	0.017088	0.120956
Dda3937_03679	pheS	8100.76	0.507665	0.212787	2.38578	0.0170427	0.120956
Dda3937_03865		720.087	-0.770368	0.323014	-2.38494	0.017082	0.120956
Dda3937_04190	ppiA	10929.6	0.825186	0.345886	2.38572	0.0170458	0.120956
Dda3937_01953	mgtA	3082.37	1.59851	0.672281	2.37774	0.0174191	0.122862
Dda3937_02374	iscR	12559.9	1.58881	0.668081	2.37817	0.0173987	0.122862
Dda3937_01048		69.6898	-0.969639	0.40853	-2.37348	0.0176212	0.123628
Dda3937_01408		804.977	-0.907113	0.382102	-2.37401	0.0175961	0.123628
Dda3937_03997	galT	1139.36	-0.871364	0.367112	-2.37356	0.0176174	0.123628
Dda3937_01914	phnA	1392.52	1.12296	0.473612	2.37104	0.0177379	0.124009
Dda3937_03002	atsR	219.175	-0.856391	0.361133	-2.3714	0.0177207	0.124009
Dda3937_00297	dapF	4006.98	-0.872798	0.368764	-2.36682	0.0179418	0.124078
Dda3937_00408	rpiA	3183.57	0.440727	0.186025	2.36918	0.0178275	0.124078
Dda3937_00501	yadR	12975.1	-0.674116	0.284958	-2.36567	0.0179977	0.124078
Dda3937_01571	yfiO	11154.7	0.482351	0.203875	2.36592	0.0179856	0.124078
Dda3937_02403		40.9802	-1.07819	0.455397	-2.36759	0.0179043	0.124078
Dda3937_03057		675.004	0.739476	0.312386	2.36719	0.0179238	0.124078
Dda3937_03368	hmp	168.91	1.92246	0.812191	2.367	0.017933	0.124078
Dda3937_04204	fabD	9407.63	0.609103	0.257466	2.36576	0.0179932	0.124078
Dda3937_01169	togT	362.077	-1.03256	0.436826	-2.36378	0.0180894	0.124494
Dda3937_00575	trpD	2579.7	-0.904248	0.382939	-2.36134	0.0182092	0.125101
Dda3937_02412	outB	2816.33	-0.670747	0.284234	-2.35984	0.018283	0.125392
Dda3937_02474	gltK	2463.63	1.17201	0.496948	2.35843	0.0183526	0.125652
Dda3937_02907		994.629	-0.731351	0.310271	-2.35714	0.0184165	0.125872
Dda3937_00947		276.427	0.722706	0.306725	2.3562	0.0184628	0.125972
Dda3937_00816	impC	10990.7	-0.936725	0.397922	-2.35404	0.0185704	0.126489
Dda3937_00994	mtlD	980.743	0.785816	0.335036	2.34547	0.0190033	0.128942
Dda3937_01149		137.116	-0.710474	0.302976	-2.34498	0.019028	0.128942
Dda3937_04377		3811.74	0.953423	0.40657	2.34504	0.0190251	0.128942
Dda3937_01416		459.081	-0.877779	0.374698	-2.34263	0.0191482	0.129096
Dda3937_01434	tehB	500.469	1.25575	0.535977	2.34292	0.0191334	0.129096
Dda3937_01885	hlpA	12028.6	0.706352	0.301379	2.34374	0.0190917	0.129096
Dda3937_01668		61.9621	1.97363	0.843007	2.34117	0.0192232	0.129163
Dda3937_03745	bgxA	232.018	-0.728605	0.311132	-2.34179	0.0191917	0.129163
Dda3937_01688	pstB	1226.21	-0.567785	0.24259	-2.34051	0.0192573	0.129174
Dda3937_02685		138.883	-0.663289	0.283654	-2.33837	0.019368	0.129479
Dda3937_03521	ymbA	977.386	0.862972	0.368956	2.33896	0.0193377	0.129479
Dda3937_01356	yabN	1286.38	-0.630281	0.269692	-2.33704	0.0194371	0.129722
Dda3937_00924		1867.26	-1.41534	0.607018	-2.33163	0.01972	0.131142
Dda3937_02726	lexA	6998.83	0.701103	0.300763	2.33109	0.0197489	0.131142
Dda3937_04138		589.721	-0.838271	0.359437	-2.33218	0.0196913	0.131142
Dda3937_03214		3400.47	-1.54061	0.661477	-2.32905	0.0198566	0.131637
Dda3937_00273	rffA	714.802	0.682217	0.29306	2.32791	0.0199169	0.131758
Dda3937_00367		78.7864	-0.945766	0.406352	-2.32745	0.0199412	0.131758
Dda3937_00158	ravA	14227.3	1.47	0.63183	2.32657	0.0199879	0.131847
Dda3937_04626	fabG	16853	0.707466	0.30419	2.32574	0.0200327	0.131923
Dda3937_01920		11317.3	1.56253	0.67252	2.3234	0.0201575	0.132526
Dda3937_00592	rsxD	1205.33	0.511382	0.220257	2.32175	0.0202464	0.13289
Dda3937_00913		166.813	2.53008	1.09252	2.31583	0.0205674	0.134774
Dda3937_01670		41.9163	1.97147	0.852759	2.31188	0.0207846	0.135973
Dda3937_02475	gltL	7019.54	0.957382	0.414569	2.30934	0.0209247	0.136509
Dda3937_04214	hisP	4065.45	1.39563	0.604389	2.30915	0.0209353	0.136509
Dda3937_00225		237.224	0.736882	0.319369	2.30731	0.0210376	0.136727
Dda3937_01870		2884.14	0.880103	0.381414	2.30748	0.0210283	0.136727
Dda3937_00199		227.534	-0.668345	0.289749	-2.30663	0.0210752	0.136748
Dda3937_01299	yjgP	5581.92	0.660148	0.287102	2.29935	0.0214852	0.13918
Dda3937_01986	eamA	315.107	-0.597995	0.260221	-2.29803	0.0215599	0.139437
Dda3937_03345	hrpS	1071.64	-1.10616	0.48164	-2.29665	0.0216388	0.13972
Dda3937_03998	galE	3013.98	-0.716496	0.312086	-2.29583	0.0216858	0.139796
Dda3937_01524	smf_1	1394.55	-0.688326	0.300061	-2.29396	0.021793	0.140032
Dda3937_03514	pyrD	8485.98	0.8582	0.374104	2.29402	0.0217896	0.140032
Dda3937_02877	rhaS	474.205	-0.838563	0.366463	-2.28826	0.0221222	0.141918
Dda3937_00647		39.908	2.66581	1.16775	2.28286	0.0224383	0.143022
Dda3937_01022		136.615	-1.27188	0.557069	-2.28317	0.0224204	0.143022
Dda3937_01073		398.772	-0.591984	0.259187	-2.284	0.0223715	0.143022
Dda3937_04042	ydjA	4265.99	0.603276	0.264207	2.28335	0.02241	0.143022
Dda3937_01346		201.441	1.94386	0.852165	2.28109	0.0225433	0.143328
Dda3937_04586	ydgH	11642.8	0.418157	0.183336	2.28083	0.0225585	0.143328
Dda3937_01645	srfC	5646.85	-0.808208	0.354504	-2.27983	0.0226177	0.143475
Dda3937_01595	fis	10377	1.23176	0.541657	2.27406	0.0229624	0.144802
Dda3937_02041	rfaD	9231.17	-0.626487	0.275495	-2.27404	0.0229637	0.144802
Dda3937_02943	hrpW	1672.45	1.9916	0.875858	2.27389	0.0229729	0.144802
Dda3937_03258	pyrE	1765.62	0.583267	0.256436	2.27451	0.0229352	0.144802
Dda3937_01090		440.269	-1.49938	0.660265	-2.27088	0.0231543	0.145484
Dda3937_02271		42.729	1.07493	0.473305	2.2711	0.0231408	0.145484
Dda3937_00995	mtlA	3272.17	0.855514	0.377574	2.26582	0.0234624	0.146954
Dda3937_01136		659.38	-0.725125	0.319948	-2.26638	0.0234279	0.146954
Dda3937_02402		2289.89	-1.57397	0.695258	-2.26387	0.0235821	0.147472
Dda3937_01025		280.258	-1.35885	0.601063	-2.26075	0.0237747	0.148443
Dda3937_01248		185.517	-1.50794	0.6677	-2.25841	0.0239203	0.149117
Dda3937_02332	yhbU	1031.29	-1.82442	0.808249	-2.25725	0.0239925	0.149332
Dda3937_00646		92.1893	1.84189	0.816718	2.25523	0.0241188	0.149416
Dda3937_01441		454.806	0.663726	0.294257	2.2556	0.0240956	0.149416
Dda3937_03241		148.282	2.37016	1.05056	2.25609	0.024065	0.149416
Dda3937_01310		1166.16	0.85217	0.378985	2.24856	0.0245406	0.151746
Dda3937_02017	livK	11857.3	-0.845606	0.376146	-2.24808	0.0245712	0.151746
Dda3937_03010		235.068	-1.17661	0.523614	-2.2471	0.0246336	0.151895
Dda3937_01518		872.667	0.802369	0.35732	2.24552	0.0247348	0.152282
Dda3937_01012		640.788	-0.689389	0.307378	-2.24281	0.0249093	0.152411
Dda3937_01135		1396.3	-0.798673	0.356013	-2.24338	0.024872	0.152411
Dda3937_03097	aceF	34009.1	1.08064	0.4818	2.24293	0.0249014	0.152411
Dda3937_03147	ynbE	264.002	-0.810931	0.361308	-2.24443	0.0248047	0.152411
Dda3937_03025		350.828	-0.801141	0.357363	-2.24182	0.0249733	0.152568
Dda3937_00709	gltB	54726.5	-0.649178	0.289727	-2.24065	0.0250487	0.152793
Dda3937_00136		427.285	0.880083	0.393388	2.23719	0.025274	0.153302
Dda3937_01234		714.339	0.67605	0.302223	2.23693	0.025291	0.153302
Dda3937_01315		242.338	-0.76922	0.34389	-2.23682	0.025298	0.153302
Dda3937_01979	dppF	784.631	-0.899924	0.402397	-2.23641	0.0253252	0.153302
Dda3937_04594	yebN	4885.53	1.27771	0.571035	2.23753	0.0252518	0.153302
Dda3937_00771		162.541	0.845782	0.378525	2.23441	0.0254558	0.15368
Dda3937_04611	yciH	721.044	0.899463	0.402575	2.23427	0.025465	0.15368
Dda3937_04033		1017.45	0.70792	0.317332	2.23085	0.0256911	0.15481
Dda3937_01793	speG	356.326	1.22768	0.551178	2.22737	0.0259227	0.155497
Dda3937_02928	dadA	1744.02	1.70738	0.766533	2.22741	0.0259197	0.155497
Dda3937_04077		48.8613	1.14419	0.513646	2.22758	0.0259087	0.155497
Dda3937_03130		803.842	-1.0192	0.458131	-2.22469	0.0261019	0.156336
Dda3937_00317	glpA	267.473	-1.46867	0.66047	-2.22367	0.0261706	0.156511
Dda3937_03596		247.376	0.924421	0.415859	2.22292	0.0262213	0.156579
Dda3937_01289	yjgM	1586.44	-0.71747	0.323082	-2.22071	0.0263707	0.157235
Dda3937_00543	yheU	232.72	0.766445	0.345276	2.21981	0.026432	0.157363
Dda3937_00777		417.971	1.74367	0.786162	2.21795	0.0265581	0.157877
Dda3937_01084		10289.8	-0.579457	0.261648	-2.21464	0.0267846	0.158986
Dda3937_01666		647.895	-0.618776	0.279491	-2.21394	0.0268326	0.159033
Dda3937_00157	viaA	9231.39	1.45193	0.656691	2.21098	0.0270375	0.159863
Dda3937_00549		149.372	1.63194	0.738183	2.21075	0.0270531	0.159863
Dda3937_00325	yhgN	599.862	0.819321	0.371048	2.20813	0.0272354	0.160225
Dda3937_00532	yhfM	266.143	0.951009	0.430586	2.20864	0.0271996	0.160225
Dda3937_03762	moaB	1434.44	1.20639	0.546132	2.20896	0.0271772	0.160225
Dda3937_02053	metE	105034	-1.72131	0.779753	-2.2075	0.0272789	0.160243
Dda3937_01261	metC	4027.41	-0.542139	0.246289	-2.20123	0.0277199	0.162225
Dda3937_03257	rph	8404.24	0.782877	0.355698	2.20096	0.0277388	0.162225
Dda3937_04120	ygjR	2297	0.548363	0.249115	2.20125	0.0277186	0.162225
Dda3937_03693	hscA	4999.12	1.00787	0.458051	2.20034	0.0277829	0.162244
Dda3937_00216	nusG	16859	0.747157	0.339704	2.19943	0.027847	0.16238
Dda3937_01725		1031.56	0.989561	0.451194	2.19321	0.0282926	0.164736
Dda3937_02129	aceK	319.845	0.874199	0.398819	2.19197	0.0283818	0.164794
Dda3937_02150	psd	2603.99	0.697117	0.31804	2.19192	0.0283856	0.164794
Dda3937_01732		283.539	0.770075	0.351797	2.18897	0.0285988	0.165338
Dda3937_03879	yiiU	2828.97	0.619214	0.282778	2.18975	0.0285423	0.165338
Dda3937_04107		367.933	0.863141	0.394326	2.1889	0.0286042	0.165338
Dda3937_02774	flhB	2411.64	-0.488254	0.223323	-2.18631	0.0287929	0.166187
Dda3937_01159	pitA	10638	0.740274	0.338765	2.18522	0.0288731	0.166408
Dda3937_01646	srfB	6107.13	-0.677202	0.309989	-2.1846	0.0289182	0.166426
Dda3937_00515	panB	4385.38	0.537399	0.246316	2.18175	0.0291281	0.166973
Dda3937_01233		191.323	1.30471	0.598054	2.1816	0.0291393	0.166973
Dda3937_04130	dgsA	3568.64	-0.822776	0.376954	-2.1827	0.0290582	0.166973
Dda3937_00977	argG	24493.3	0.970864	0.445508	2.17923	0.0293147	0.167703
Dda3937_02996		201.011	0.99921	0.458619	2.17874	0.0293511	0.167703
Dda3937_02250	holB	1690.34	-0.684863	0.314429	-2.17811	0.0293976	0.167727
Dda3937_00536	slyD	27616.6	0.729823	0.335579	2.17482	0.0296439	0.168648
Dda3937_04181	hofQ	287.073	-0.598789	0.275287	-2.17514	0.0296194	0.168648
Dda3937_00552		1233.99	1.92396	0.885193	2.17349	0.0297431	0.168728
Dda3937_03758		154.576	0.93487	0.430019	2.17402	0.0297036	0.168728
Dda3937_00291	hemX	4226.91	0.565135	0.260593	2.16865	0.0301095	0.17032
Dda3937_01871		2253.43	0.773346	0.356589	2.16873	0.0301031	0.17032
Dda3937_03677	ihfA	9665.76	0.947996	0.437566	2.16652	0.0302712	0.170992
Dda3937_02890		1130.01	0.99784	0.460982	2.16459	0.0304187	0.171581
Dda3937_00510	dksA	31617.5	0.53253	0.246612	2.15938	0.0308206	0.173601
Dda3937_00908		139.347	1.33178	0.616989	2.15851	0.0308879	0.173734
Dda3937_00353	greB	543.888	0.800234	0.371173	2.15596	0.031087	0.173811
Dda3937_01648	ytfG	2308.02	0.936359	0.43434	2.15582	0.0310977	0.173811
Dda3937_02702		1669.15	0.728898	0.338153	2.15553	0.0311205	0.173811
Dda3937_02945	dspE	3669.16	2.01813	0.935645	2.15694	0.0310105	0.173811
Dda3937_03703	pilF	3891.41	-0.462179	0.214361	-2.15608	0.0310776	0.173811
Dda3937_02210	flgI	4204.96	-0.645389	0.299755	-2.15306	0.0313142	0.174647
Dda3937_01118	glnA	231721	1.09694	0.510505	2.14874	0.0316552	0.176245
Dda3937_02215	fliQ	452.012	-0.645661	0.300619	-2.14777	0.031732	0.176245
Dda3937_03171		198.085	1.13962	0.530769	2.14711	0.0317848	0.176245
Dda3937_03208		1568.51	-1.36207	0.634394	-2.14704	0.0317904	0.176245
Dda3937_03508	ssuB	238.878	-1.50005	0.698793	-2.14663	0.0318226	0.176245
Dda3937_01625	znuA	4776.39	0.445665	0.207699	2.14573	0.0318947	0.176398
Dda3937_00153	gidB	1472.2	0.636666	0.297274	2.14168	0.0322191	0.177205
Dda3937_01292		279.712	1.3503	0.630159	2.14279	0.0321297	0.177205
Dda3937_02669	yjbJ	162.474	1.11095	0.51859	2.14225	0.0321733	0.177205
Dda3937_02868		281.653	-1.0389	0.485048	-2.14186	0.0322049	0.177205
Dda3937_04379	iscS	19823.2	1.18399	0.553044	2.14086	0.0322857	0.177325
Dda3937_03286	hemH	1882.38	1.09683	0.514155	2.13326	0.0329035	0.180441
Dda3937_03901		2557.16	1.39151	0.652443	2.13277	0.0329437	0.180441
Dda3937_00120		1883.22	-0.507095	0.237977	-2.13085	0.0331011	0.180837
Dda3937_01253	mdaB	783.771	0.608822	0.285815	2.13012	0.0331616	0.180837
Dda3937_02614		2641.17	0.84681	0.397623	2.12968	0.0331982	0.180837
Dda3937_03406		3496.25	0.760074	0.356814	2.13017	0.0331578	0.180837
Dda3937_00700		1649.33	0.932187	0.437946	2.12854	0.0332921	0.1811
Dda3937_03875	glpX	1294.4	0.538913	0.253443	2.12637	0.0334725	0.181832
Dda3937_02640	cdaR	673.247	-1.31053	0.616907	-2.12435	0.0336406	0.182496
Dda3937_00855	ppdC	306.069	-0.791463	0.373066	-2.12151	0.0338791	0.183353
Dda3937_03890	metF	29723.1	-1.70551	0.803968	-2.12137	0.0338909	0.183353
Dda3937_00450		2149.84	0.95017	0.448229	2.11983	0.0340201	0.183801
Dda3937_01430	zipA	8027.67	-0.457376	0.216012	-2.11736	0.0342295	0.184431
Dda3937_01892	accA	12582.3	0.371248	0.175295	2.11785	0.0341881	0.184431
Dda3937_02703		3304.42	1.18071	0.558	2.11596	0.0343482	0.18482
Dda3937_03261	dfp	3627.47	0.566012	0.267847	2.11319	0.0345841	0.185837
Dda3937_02127	aceB	713.009	0.71762	0.339885	2.11136	0.0347415	0.185928
Dda3937_03723	yoaE	6597.63	0.663044	0.314033	2.11139	0.0347392	0.185928
Dda3937_04619	pykF	12516	0.579436	0.274405	2.11161	0.0347198	0.185928
Dda3937_02385		110.712	0.898394	0.426014	2.10883	0.034959	0.18684
Dda3937_04154	hecB	1554.21	-0.791932	0.376019	-2.1061	0.0351959	0.187854
Dda3937_01247		272.937	-1.08853	0.518825	-2.09806	0.0358994	0.19119
Dda3937_01984		116.46	0.736962	0.351292	2.09786	0.0359174	0.19119
Dda3937_00182		2244.77	0.977699	0.466289	2.09677	0.0360142	0.19135
Dda3937_01349		55.0246	1.66919	0.796203	2.09643	0.0360438	0.19135
Dda3937_03832	yeiR	3245.89	0.475022	0.226671	2.09564	0.0361141	0.191467
Dda3937_01662	tauB	121.259	1.38316	0.660387	2.09447	0.0362178	0.191761
Dda3937_00156	asnC	440.779	0.749002	0.357711	2.09387	0.0362711	0.191788
Dda3937_00615	hrcR	140.723	1.74487	0.834011	2.09214	0.0364259	0.19235
Dda3937_00618	hrcU	97.7028	1.58572	0.758709	2.09002	0.0366157	0.192641
Dda3937_00673		165.524	0.68291	0.326767	2.0899	0.0366266	0.192641
Dda3937_01279	iaaM	1783.11	-0.593589	0.284007	-2.09005	0.0366132	0.192641
Dda3937_03008		80.9261	-0.923888	0.442651	-2.08717	0.036873	0.193681
Dda3937_00385	dnaK	29716.9	-0.73871	0.354239	-2.08534	0.0370384	0.193952
Dda3937_01724		189.101	0.888851	0.426312	2.08498	0.0370712	0.193952
Dda3937_03026		1028.32	-0.702007	0.336559	-2.08584	0.0369935	0.193952
Dda3937_02396	ganR	8085.08	-0.48575	0.233124	-2.08366	0.0371914	0.194325
Dda3937_00645		47.3403	1.2855	0.617934	2.08031	0.0374971	0.195665
Dda3937_01402	ypeA	1876.35	-0.655985	0.315504	-2.07916	0.0376024	0.1957
Dda3937_01846	nasE	233.526	2.24708	1.08058	2.07951	0.03757	0.1957
Dda3937_00967	vfmD	2128.57	-1.21708	0.586212	-2.07617	0.0378781	0.196877
Dda3937_03451		2313.59	1.52001	0.732846	2.07412	0.0380686	0.197608
Dda3937_04330		858.972	0.921254	0.444293	2.07353	0.0381231	0.197633
Dda3937_00883	dxr	3543.14	0.581914	0.28077	2.07256	0.0382132	0.197842
Dda3937_00613	hrpP	183.164	2.03695	0.984477	2.06907	0.03854	0.199044
Dda3937_00920	ybdL	2582.68	-1.42601	0.689225	-2.069	0.0385456	0.199044
Dda3937_00418	speA	12770.2	1.15983	0.561895	2.06415	0.0390038	0.201148
Dda3937_00332	glgC	1110.38	1.33883	0.648976	2.06299	0.0391137	0.201192
Dda3937_00703		536.615	0.793355	0.384471	2.0635	0.0390655	0.201192
Dda3937_01699	yccK	1035	-0.430837	0.209022	-2.06121	0.0392834	0.201804
Dda3937_02442	murF	3866.71	-0.626816	0.304231	-2.06033	0.0393668	0.201971
Dda3937_01966	yajQ	4675.57	0.525791	0.255346	2.05913	0.0394815	0.202298
Dda3937_04325	artJ	5518.21	0.62312	0.302727	2.05835	0.0395561	0.202419
Dda3937_03346	hrpY	1739.91	0.98933	0.481369	2.05524	0.0398558	0.20369
Dda3937_04450	yjgK	457.204	0.780174	0.379877	2.05376	0.0399993	0.204161
Dda3937_02908	ytfF	297.249	-0.452018	0.220462	-2.05032	0.0403333	0.205338
Dda3937_03754		1163.53	0.496173	0.241946	2.05076	0.0402906	0.205338
Dda3937_00617	hrcT	76.636	1.27488	0.622042	2.0495	0.040413	0.20543
Dda3937_04023	yfbU	7879.08	-1.39722	0.68188	-2.04907	0.0404549	0.20543
Dda3937_00494	mepA	2221.91	-0.511161	0.249832	-2.04602	0.0407545	0.206424
Dda3937_02005	dcrB	7169.58	0.607	0.296637	2.04627	0.0407296	0.206424
Dda3937_00096		1633.5	-1.48181	0.724761	-2.04455	0.0408991	0.206629
Dda3937_02058	argE	3816.64	0.781464	0.382172	2.0448	0.0408748	0.206629
Dda3937_04613	gloA	7672.69	0.425065	0.207955	2.04402	0.0409515	0.206631
Dda3937_00322	gntR	2305.13	-0.437613	0.214214	-2.04288	0.0410645	0.206808
Dda3937_01931	ansB	1303.97	-0.842885	0.41265	-2.04261	0.0410907	0.206808
Dda3937_00196	mazG	870.364	0.524414	0.256935	2.04104	0.0412469	0.207331
Dda3937_00377		284.524	-0.836641	0.410754	-2.03684	0.0416659	0.208765
Dda3937_00753	yjjA	2596.65	0.836591	0.410644	2.03727	0.0416235	0.208765
Dda3937_04297	yafK	2392.89	-0.756365	0.371386	-2.0366	0.04169	0.208765
Dda3937_03246	iaaA	549.702	0.962601	0.472817	2.03589	0.0417618	0.208862
Dda3937_01229		75.921	-0.737779	0.362756	-2.03381	0.0419703	0.209391
Dda3937_01637		862.005	-0.746372	0.367175	-2.03274	0.0420785	0.209391
Dda3937_02517	galS	221.646	-1.81483	0.89266	-2.03306	0.0420462	0.209391
Dda3937_02518	mglB	3224.33	-1.0084	0.495859	-2.03364	0.0419881	0.209391
Dda3937_02686	ygjG	1706.99	1.39814	0.689311	2.02832	0.042528	0.211179
Dda3937_03146	ydbH	1351.4	-0.57148	0.281846	-2.02764	0.0425975	0.211179
Dda3937_03475	potH	2966.41	0.662406	0.326666	2.02778	0.0425827	0.211179
Dda3937_02417	outF	971.671	-0.851671	0.4203	-2.02634	0.0427297	0.211571
Dda3937_04719	asnB	12509.2	1.3679	0.675273	2.0257	0.0427957	0.211633
Dda3937_00212	cysG1	5618.94	-1.45349	0.719066	-2.02136	0.0432425	0.21325
Dda3937_00370		76.8762	-0.747914	0.370298	-2.01976	0.0434078	0.21325
Dda3937_01056		800.701	-0.618038	0.305692	-2.02177	0.0432	0.21325
Dda3937_01398	talA	711.327	0.983201	0.486876	2.01941	0.0434447	0.21325
Dda3937_02435	ftsA	5306.41	-0.665429	0.329375	-2.02028	0.0433546	0.21325
Dda3937_03073		56.19	1.3214	0.654003	2.02048	0.0433336	0.21325
Dda3937_03855	yfhL	479.852	0.881897	0.437086	2.01767	0.0436252	0.213871
Dda3937_02972	hisG	9657.56	-0.567691	0.281588	-2.01604	0.043796	0.21418
Dda3937_02997		251.475	1.27814	0.63398	2.01606	0.0437938	0.21418
Dda3937_00155	mioC	4437.98	0.617037	0.306349	2.01416	0.0439925	0.214876
Dda3937_01859	mccF	359.482	0.602671	0.299446	2.01262	0.044155	0.215095
Dda3937_01932	aroL	1131.88	-0.535354	0.266123	-2.01168	0.0442541	0.215095
Dda3937_02593	ygeD	1194.78	-0.561266	0.278961	-2.01199	0.0442207	0.215095
Dda3937_03354	ycaD	1802.18	0.814578	0.404728	2.01266	0.0441508	0.215095
Dda3937_01117	glnL	6451.39	0.897155	0.44677	2.00809	0.0446335	0.216674
Dda3937_02262	yjcE	2300.03	-0.51643	0.257343	-2.00677	0.0447737	0.216825
Dda3937_03011		327.31	-1.47799	0.736327	-2.00725	0.0447234	0.216825
Dda3937_02887	glnQ	2816	-0.825449	0.411745	-2.00476	0.0449888	0.217601
Dda3937_02110	tctD	246.934	-0.649823	0.324676	-2.00145	0.0453437	0.219051
Dda3937_01980		1996.33	0.79184	0.395995	1.99962	0.0455409	0.219736
Dda3937_03772		156.811	0.857963	0.429324	1.99841	0.0456727	0.220105
Dda3937_01184		1305.17	-0.577212	0.289057	-1.99688	0.0458386	0.220637
Dda3937_01028		320.818	-0.522736	0.262101	-1.99441	0.0461073	0.221393
Dda3937_02656	ahpC	5999.2	1.31041	0.657018	1.99449	0.0460986	0.221393
Dda3937_00864	ygdK	469.307	0.65361	0.327949	1.99303	0.0462587	0.221852
Dda3937_00975	pecM	1189.4	1.30509	0.655461	1.9911	0.0464697	0.222595
Dda3937_04412	bfr	9489.84	-1.01785	0.513023	-1.98402	0.0472533	0.226076
Dda3937_01520	trkA	4940.4	0.443799	0.22401	1.98116	0.0475739	0.22679
Dda3937_02584		544.787	0.527766	0.266351	1.98147	0.0475389	0.22679
Dda3937_02905		1439.51	1.26385	0.637705	1.98188	0.0474927	0.22679
Dda3937_04117	cbl	2786.84	-2.05208	1.03621	-1.98038	0.0476607	0.226931
Dda3937_00405		404.485	-0.782509	0.395479	-1.97864	0.047857	0.227189
Dda3937_00471		2083.69	-0.672329	0.339839	-1.97838	0.0478864	0.227189
Dda3937_01387	yjjP	1178.35	-1.15787	0.585198	-1.97859	0.0478623	0.227189
Dda3937_03903	cysC	8193.77	-1.4001	0.708093	-1.97728	0.0480102	0.227504
Dda3937_00990	sodA	92265.7	0.751898	0.380469	1.97624	0.0481274	0.227788
Dda3937_01216		808.007	0.640397	0.324557	1.97314	0.0484794	0.229181
Dda3937_00717	yraP	6309.02	0.77731	0.394171	1.97201	0.0486084	0.229513
Dda3937_02208	flgG	12894.9	-0.626885	0.317972	-1.97151	0.0486653	0.229513
Dda3937_03005		185.558	-0.873234	0.443576	-1.96863	0.0489962	0.230799
Dda3937_00676	pmbA	6661.92	-0.389727	0.198068	-1.96764	0.049109	0.231057
Dda3937_01307		693.645	0.525585	0.267652	1.96368	0.0495667	0.232889
Dda3937_01348		43.0771	1.69656	0.864187	1.96319	0.0496242	0.232889
Dda3937_02261	actP	722.537	0.977306	0.497925	1.96276	0.0496745	0.232889
Dda3937_02386		83.9753	1.59664	0.815372	1.95818	0.050209	0.234841
Dda3937_03620	yeiH	218.561	1.44611	0.738446	1.95832	0.0501929	0.234841
Dda3937_00635		1152.78	0.732148	0.374742	1.95374	0.0507322	0.235623
Dda3937_02298	yhjE	6305	-0.909261	0.465064	-1.95513	0.0505679	0.235623
Dda3937_02462		68.0905	1.18859	0.607795	1.95559	0.0505141	0.235623
Dda3937_03320		1184.45	1.0512	0.538027	1.95381	0.0507231	0.235623
Dda3937_03989	gpmA	52425.5	-0.397066	0.203124	-1.95479	0.0506077	0.235623
Dda3937_04188	trpS	9090.93	0.533261	0.272889	1.95413	0.0506859	0.235623
Dda3937_00894	mprA	3575.35	0.607181	0.31104	1.9521	0.0509262	0.235697
Dda3937_01397	yffH	2630.25	0.545769	0.279547	1.95233	0.0508991	0.235697
Dda3937_01610	cmoB	1204.91	-0.677728	0.347092	-1.95259	0.0508683	0.235697
Dda3937_01205		90.1323	-0.693479	0.355392	-1.95131	0.0510204	0.235733
Dda3937_03925	rfbN	161.499	0.562083	0.288095	1.95104	0.0510528	0.235733
Dda3937_00738		1761.17	-0.54961	0.28178	-1.95049	0.0511173	0.235757
Dda3937_03170	yjfF	99.5357	0.612342	0.314046	1.94985	0.051194	0.235837
Dda3937_01774	gyrA	37612.8	0.537728	0.275921	1.94885	0.0513132	0.236112
Dda3937_01274		1759.6	-0.998541	0.512792	-1.94726	0.0515032	0.236438
Dda3937_04114	sttG	49.2903	1.35304	0.694806	1.94737	0.0514909	0.236438
Dda3937_02206	flgE	25688.8	-0.615496	0.316377	-1.94545	0.0517206	0.236682
Dda3937_03305	ybaZ	211.299	0.660596	0.33958	1.94533	0.051735	0.236682
Dda3937_04133	ynfB	7233.66	0.794613	0.408287	1.94621	0.051629	0.236682
Dda3937_03942	ypjD	2186.47	-0.641319	0.330512	-1.94038	0.0523337	0.239145
Dda3937_00817	impB	7255.43	-0.642525	0.331549	-1.93795	0.0526292	0.240031
Dda3937_02800		210.939	1.63561	0.844059	1.93779	0.0526485	0.240031
Dda3937_01463		3088.2	-0.547395	0.282891	-1.935	0.0529898	0.241171
Dda3937_02439	ftsW	3829.77	-0.824055	0.425921	-1.93476	0.0530199	0.241171
Dda3937_00929	dinB	686.779	0.479521	0.248262	1.93151	0.0534201	0.241934
Dda3937_01848	nirB	1069.22	1.37333	0.711439	1.93036	0.0535622	0.241934
Dda3937_01904	ybcL	479.805	0.420772	0.21793	1.93077	0.0535116	0.241934
Dda3937_02218	fliN	4349.5	-0.428161	0.221781	-1.93056	0.0535374	0.241934
Dda3937_03233		758.263	-0.662133	0.342793	-1.93158	0.0534112	0.241934
Dda3937_03792	narH	143.298	1.12935	0.585174	1.92994	0.0536142	0.241934
Dda3937_04625	acpP	141694	0.692272	0.358354	1.93181	0.0533832	0.241934
Dda3937_04151	hrpV	116.118	1.81357	0.940205	1.92891	0.0537418	0.242235
Dda3937_01877		188.457	-0.681158	0.353282	-1.92809	0.0538443	0.242421
Dda3937_04126	fumC	7173.56	0.911039	0.4732	1.92528	0.0541949	0.243448
Dda3937_04455		3198.84	-1.13432	0.589047	-1.92568	0.0541442	0.243448
Dda3937_02534	ibpA	3254.97	-0.910911	0.473915	-1.9221	0.0545934	0.244685
Dda3937_03623	fruA	8744.81	-0.852535	0.443519	-1.92221	0.0545799	0.244685
Dda3937_01954	ybaD	2176.36	-0.624315	0.325172	-1.91996	0.0548636	0.245065
Dda3937_02213	flgL	33564.4	0.663057	0.345254	1.92049	0.054796	0.245065
Dda3937_02294	recJ	4227.5	-0.484371	0.252255	-1.92016	0.0548376	0.245065
Dda3937_02424	outM	576.183	-0.92782	0.483534	-1.91883	0.0550057	0.245149
Dda3937_03335	gapA	205008	-0.464326	0.241932	-1.91924	0.0549541	0.245149
Dda3937_02548	smpA	7009.97	0.693998	0.361896	1.91768	0.0551522	0.245335
Dda3937_03612		542.878	1.75773	0.916664	1.91753	0.0551709	0.245335
Dda3937_00789		48.1103	0.811639	0.423658	1.91579	0.0553921	0.246042
Dda3937_01781	menD	3494.62	-1.19318	0.623512	-1.91365	0.0556654	0.24698
Dda3937_00763		625.506	-1.1991	0.627265	-1.91162	0.0559245	0.247614
Dda3937_02318	holD	464.439	-0.522338	0.273252	-1.91156	0.055933	0.247614
Dda3937_00168	ytfP	9373.49	-0.675203	0.353465	-1.91024	0.0561022	0.248087
Dda3937_03339	orf4	640.081	1.00511	0.526394	1.90943	0.0562066	0.248272
Dda3937_03021	astB	48.6965	-0.766462	0.401528	-1.90886	0.0562797	0.248318
Dda3937_02202	flgM	14406.8	-0.670148	0.351254	-1.90787	0.0564079	0.248608
Dda3937_03213		903.228	-1.26793	0.665288	-1.90583	0.0566722	0.249496
Dda3937_01207		100.325	-1.08739	0.570977	-1.90444	0.0568524	0.24969
Dda3937_03773		959.5	0.878043	0.461147	1.90404	0.0569048	0.24969
Dda3937_04463	rplU	26070	0.646169	0.33936	1.90408	0.0568993	0.24969
Dda3937_03498		3604.93	1.0255	0.539048	1.90243	0.0571149	0.250335
Dda3937_02377		41851.6	1.72055	0.90532	1.90048	0.0573697	0.250984
Dda3937_03465	yjbQ	454.032	-0.850699	0.447658	-1.90033	0.0573895	0.250984
Dda3937_00916		62.0214	1.34571	0.708493	1.89939	0.057513	0.251079
Dda3937_02437	murC	6597.17	-0.683927	0.360283	-1.8983	0.0576559	0.251079
Dda3937_04073	can	12818.8	0.557182	0.293415	1.89896	0.0575703	0.251079
Dda3937_04076		78.7563	0.943042	0.496797	1.89824	0.057664	0.251079
Dda3937_00931	gpt	8060.77	0.728292	0.384385	1.89469	0.0581329	0.252596
Dda3937_01659	ydfH	1816.73	-0.668389	0.352778	-1.89464	0.0581396	0.252596
Dda3937_02319	rimI	510.535	0.499841	0.263997	1.89336	0.0583106	0.25261
Dda3937_03297	bspB	3895.59	0.526005	0.277752	1.89379	0.0582528	0.25261
Dda3937_04072	hpt	1690.7	0.510709	0.269762	1.89318	0.0583338	0.25261
Dda3937_01343	cytC	408.226	1.10811	0.585899	1.8913	0.0585837	0.253416
Dda3937_00964	untM	8880.32	-0.847191	0.448163	-1.89036	0.0587092	0.253683
Dda3937_03735	yqaE	1817.7	1.34686	0.712751	1.88967	0.0588024	0.253809
Dda3937_02910		127.389	0.867082	0.459038	1.88891	0.058904	0.253972
Dda3937_00614	hrcQ	180.596	1.62274	0.859465	1.88809	0.0590144	0.254171
Dda3937_01921		531.935	-0.427428	0.226914	-1.88366	0.0596108	0.256462
Dda3937_00407	serA	28267.4	-0.533126	0.283166	-1.88274	0.059736	0.256579
Dda3937_00833	hcpC	1365.98	0.941965	0.50063	1.88156	0.059896	0.256579
Dda3937_01957	nusB	6174.77	0.554226	0.294466	1.88214	0.059817	0.256579
Dda3937_02661		456.018	-0.985325	0.523744	-1.88131	0.0599296	0.256579
Dda3937_03555	dinI	2116.12	1.05849	0.562705	1.88108	0.059961	0.256579
Dda3937_01020		108.434	-1.40248	0.746015	-1.87997	0.0601127	0.25686
Dda3937_03421		2273.36	-0.533979	0.284085	-1.87965	0.060156	0.25686
Dda3937_03089		1328.44	0.707519	0.376584	1.87878	0.0602743	0.257088
Dda3937_03229		83.9318	0.954023	0.508434	1.87639	0.0606011	0.258205
Dda3937_00060		102.671	0.827256	0.441323	1.87449	0.0608628	0.258786
Dda3937_00275	rffT	218.579	0.686204	0.366082	1.87445	0.0608678	0.258786
Dda3937_00307	pldA	2572.33	0.498312	0.265975	1.87353	0.0609955	0.259003
Dda3937_02052	metR	1264.84	-1.36782	0.730229	-1.87314	0.0610493	0.259003
Dda3937_02787		6055.99	-0.818311	0.437226	-1.8716	0.0612626	0.259354
Dda3937_04016	yfcE	2111.17	0.521025	0.278358	1.87178	0.0612368	0.259354
Dda3937_04707	argH	9244.41	0.739097	0.395013	1.87107	0.061335	0.259384
Dda3937_03674		4689.91	-1.57041	0.840328	-1.86881	0.0616491	0.260435
Dda3937_00857	argA	11773.8	1.20652	0.645934	1.86787	0.0617804	0.260712
Dda3937_02605		241.822	1.7088	0.91511	1.86731	0.0618579	0.260762
Dda3937_00541		741.57	0.804821	0.431156	1.86666	0.0619497	0.260872
Dda3937_03937		9329.68	-1.57131	0.842398	-1.86528	0.0621417	0.261403
Dda3937_02803		56.613	1.23273	0.661401	1.86381	0.0623485	0.261996
Dda3937_02461		99.478	1.20519	0.647376	1.86166	0.0626508	0.262988
Dda3937_04605		323.919	-0.630182	0.338646	-1.86089	0.0627604	0.263169
Dda3937_01459		5853.25	-0.536681	0.288507	-1.8602	0.0628573	0.263298
Dda3937_00010		795.964	-0.447824	0.241042	-1.85787	0.0631879	0.264126
Dda3937_02393	ganB	40919	-0.99048	0.533097	-1.85797	0.0631727	0.264126
Dda3937_00279		1918.68	0.783944	0.422539	1.85532	0.0635508	0.265363
Dda3937_01209	mocC	261.98	-0.713093	0.386348	-1.84573	0.0649318	0.269722
Dda3937_01991	bcsB	2001.88	-0.493234	0.267166	-1.84617	0.0648669	0.269722
Dda3937_02077	fadB	963.191	-0.995409	0.539124	-1.84634	0.0648422	0.269722
Dda3937_02920	minC	3710.88	-0.607275	0.32902	-1.84571	0.0649343	0.269722
Dda3937_03439		235.2	-1.18699	0.642638	-1.84706	0.0647388	0.269722
Dda3937_02436	ftsQ	3099.6	-0.649044	0.351851	-1.84465	0.065088	0.270078
Dda3937_03853	pdxJ	3528.75	0.369426	0.20063	1.84133	0.065573	0.271806
Dda3937_04484		1398.61	1.78911	0.9733	1.83819	0.0660343	0.273433
Dda3937_01026	glk	1747.03	-0.49328	0.268883	-1.83456	0.0665713	0.275083
Dda3937_04384		1973.37	-0.487626	0.265799	-1.83457	0.0665697	0.275083
Dda3937_03260	dut	2461.36	0.558982	0.304964	1.83294	0.0668108	0.275786
Dda3937_00473	bfd	5460.73	-1.42897	0.780045	-1.83191	0.0669651	0.275976
Dda3937_03172		52.6569	0.974371	0.532219	1.83077	0.067135	0.275976
Dda3937_03276	yaiC	829.515	-0.375427	0.205004	-1.83132	0.0670534	0.275976
Dda3937_03405	speC	8105.78	1.16802	0.637847	1.83119	0.067072	0.275976
Dda3937_00598	araB	82.0547	-0.62489	0.341918	-1.8276	0.0676094	0.27691
Dda3937_00875	yaeH	11364.4	0.717885	0.392568	1.82869	0.0674461	0.27691
Dda3937_01423		571.259	0.52602	0.287875	1.82725	0.0676619	0.27691
Dda3937_02354	rpmA	44114.8	0.731846	0.400389	1.82784	0.0675736	0.27691
Dda3937_03529	mdh	74038.8	-0.513515	0.281081	-1.82693	0.0677107	0.27691
Dda3937_01285		242.721	1.25654	0.688043	1.82625	0.0678132	0.277044
Dda3937_02060	argB	8005.13	0.881397	0.484124	1.8206	0.0686671	0.280205
Dda3937_04034		5570.01	0.622	0.341721	1.8202	0.0687283	0.280205
Dda3937_00963		4283.01	-0.59813	0.32896	-1.81825	0.0690262	0.281131
Dda3937_02371	ybjR	334.323	0.799933	0.440139	1.81745	0.0691475	0.281337
Dda3937_00644		106.748	1.10176	0.60743	1.8138	0.069709	0.281602
Dda3937_00781		389.134	-0.934233	0.514986	-1.81409	0.0696632	0.281602
Dda3937_01487		738.842	-0.73241	0.403793	-1.81383	0.0697044	0.281602
Dda3937_01606	argS	11749.6	0.599292	0.330284	1.81448	0.0696044	0.281602
Dda3937_02019	livM	2037.38	-0.859751	0.473345	-1.81633	0.0693198	0.281602
Dda3937_03127		234.427	0.461271	0.254007	1.81598	0.069374	0.281602
Dda3937_03244		772.433	1.07283	0.591438	1.81394	0.0696866	0.281602
Dda3937_04017	yfcD	4473.65	0.683233	0.376961	1.81248	0.0699123	0.282136
Dda3937_00925	mtrK	4480.16	-1.26612	0.699669	-1.8096	0.070358	0.283251
Dda3937_01667		95.0704	1.24529	0.688314	1.8092	0.0704207	0.283251
Dda3937_01681	lpxH	911.105	-0.633432	0.350362	-1.80793	0.0706167	0.283251
Dda3937_02391	ganG	6615.86	-0.595078	0.329082	-1.80829	0.0705608	0.283251
Dda3937_02798		876.105	0.554164	0.30641	1.80857	0.0705181	0.283251
Dda3937_03902	cysN	16646.1	-1.30408	0.720527	-1.80989	0.0703122	0.283251
Dda3937_00528	fkpA	18656.1	-0.562326	0.311205	-1.80693	0.0707725	0.28359
Dda3937_00568	yciC	2833.74	0.556027	0.308289	1.80359	0.0712952	0.28425
Dda3937_00650		286.235	0.893602	0.49505	1.80507	0.071063	0.28425
Dda3937_00969	vfmB	4493.69	-1.12841	0.625475	-1.80409	0.0712174	0.28425
Dda3937_01647	srfA	2584.29	-0.533184	0.295596	-1.80376	0.0712688	0.28425
Dda3937_03603		728.89	-0.617218	0.342203	-1.80366	0.0712844	0.28425
Dda3937_02585		2643.77	0.784886	0.435525	1.80216	0.07152	0.28486
Dda3937_00137		1455.13	-1.25973	0.69919	-1.8017	0.0715925	0.284864
Dda3937_01880	tolQ	3129.59	0.639321	0.35514	1.80019	0.0718301	0.285523
Dda3937_04036	yciS	1431.38	-0.704628	0.391751	-1.79866	0.0720721	0.286198
Dda3937_00187	gudP	283.038	-0.912772	0.507747	-1.79769	0.0722262	0.286238
Dda3937_01867		8521.87	-0.819476	0.455818	-1.79781	0.0722065	0.286238
Dda3937_02422	outK	801.336	-0.826163	0.460376	-1.79454	0.0727273	0.287829
Dda3937_02734	yqjD	5586.93	0.81261	0.452895	1.79425	0.0727726	0.287829
Dda3937_00461	ohr	364.239	0.916222	0.511198	1.7923	0.0730845	0.288488
Dda3937_02469	ybeY	2712.48	-0.4218	0.23532	-1.79245	0.0730605	0.288488
Dda3937_00637		88.4838	0.601251	0.335667	1.79121	0.0732593	0.28889
Dda3937_00108		265.814	0.784315	0.43908	1.78627	0.0740558	0.288995
Dda3937_00121	rstA	1623.94	-0.58921	0.329093	-1.79041	0.0733885	0.288995
Dda3937_00491	yfcN	1131.52	-0.384598	0.215037	-1.78852	0.0736918	0.288995
Dda3937_00926	fadE	1146.29	-0.994918	0.557624	-1.78421	0.0743899	0.288995
Dda3937_01007		299.486	-0.91543	0.511756	-1.7888	0.0736467	0.288995
Dda3937_01027		326.974	-0.693408	0.388617	-1.7843	0.0743754	0.288995
Dda3937_01357	tbpA	2783.19	0.726404	0.407317	1.78339	0.0745231	0.288995
Dda3937_01611	cmoA	898.184	-0.60599	0.339243	-1.7863	0.0740504	0.288995
Dda3937_02398		232.072	0.781811	0.436997	1.78905	0.0736066	0.288995
Dda3937_03095		433.78	0.447192	0.250597	1.78451	0.0743416	0.288995
Dda3937_03330	yeaH	6432.21	1.12638	0.630688	1.78595	0.0741072	0.288995
Dda3937_03446	alr	1828.63	-0.432828	0.242296	-1.78636	0.0740409	0.288995
Dda3937_03476	potG	5280.51	0.654528	0.365717	1.78971	0.0735003	0.288995
Dda3937_03790		550.332	-0.530758	0.297165	-1.78607	0.0740878	0.288995
Dda3937_04196		982.54	0.361913	0.202629	1.78609	0.0740845	0.288995
Dda3937_04329	mviM	1083.97	-0.485543	0.271987	-1.78517	0.0742344	0.288995
Dda3937_04467		1326.48	0.857845	0.480904	1.78382	0.074453	0.288995
Dda3937_02452	ilvI	14331.2	-0.657265	0.36888	-1.78179	0.0747838	0.289724
Dda3937_03763	moaC	914.573	0.77661	0.436277	1.78009	0.075062	0.290518
Dda3937_02135	lysC	3443.92	0.799062	0.449195	1.77888	0.0752602	0.291001
Dda3937_00570	ompW	1534.11	-1.28621	0.725096	-1.77385	0.0760885	0.293121
Dda3937_02423	outL	1035.9	-0.831953	0.468935	-1.77413	0.0760412	0.293121
Dda3937_03381	tadA	582.31	0.503306	0.283752	1.77376	0.0761036	0.293121
Dda3937_03719	pabB	1145.64	0.380545	0.214479	1.77428	0.0760171	0.293121
Dda3937_01006		326.505	-0.634326	0.357996	-1.77188	0.0764144	0.293551
Dda3937_02283		3544.92	0.661125	0.373013	1.77239	0.0763295	0.293551
Dda3937_03266		312.051	0.666849	0.37638	1.77174	0.0764372	0.293551
Dda3937_00195	relA	8004.84	0.516379	0.291639	1.77061	0.0766254	0.29399
Dda3937_01927		516.633	0.667819	0.377272	1.77012	0.0767065	0.294017
Dda3937_00509	sfsA	1293.47	-0.566899	0.320552	-1.76851	0.0769752	0.294464
Dda3937_01449		571.37	0.396222	0.224102	1.76804	0.0770544	0.294464
Dda3937_03699	sseA	1588.57	-0.362622	0.205144	-1.76765	0.0771198	0.294464
Dda3937_03727	kduI	202.017	0.824129	0.46592	1.76882	0.0769237	0.294464
Dda3937_01676	folD	2618.5	-0.480974	0.272341	-1.76607	0.0773838	0.295188
Dda3937_01451	ydfZ	1021.63	0.957443	0.54273	1.76412	0.0777114	0.296154
Dda3937_01340		47.9571	-0.813967	0.46173	-1.76286	0.0779236	0.296677
Dda3937_00749		283.479	0.863483	0.490677	1.75978	0.0784454	0.297484
Dda3937_01869		4751.65	0.71482	0.406104	1.76019	0.0783756	0.297484
Dda3937_02639	sbp	5853.62	-1.36918	0.778408	-1.75896	0.078585	0.297484
Dda3937_04049		2448.11	0.770704	0.43767	1.76093	0.0782509	0.297484
Dda3937_04195		222.143	1.22785	0.697523	1.76031	0.0783556	0.297484
Dda3937_04199	yceF	576.977	0.386068	0.219442	1.75932	0.078524	0.297484
Dda3937_01828	ydcR	1319.43	0.835082	0.474949	1.75826	0.0787039	0.297523
Dda3937_02944		385.748	1.69569	0.964547	1.75801	0.0787451	0.297523
Dda3937_00427	fbp	13748.3	0.311119	0.177327	1.75449	0.0793461	0.29789
Dda3937_01010	glyS	11738.9	-0.480385	0.273508	-1.75638	0.0790228	0.29789
Dda3937_01266	scrB	13723.7	-0.631352	0.35981	-1.75468	0.0793141	0.29789
Dda3937_02305		798.864	-0.521401	0.296874	-1.7563	0.0790368	0.29789
Dda3937_02772		167.884	1.38559	0.789433	1.75517	0.0792303	0.29789
Dda3937_02980		121.534	0.67412	0.384252	1.75437	0.0793672	0.29789
Dda3937_04054	oppA	19647.8	0.471837	0.268858	1.75497	0.0792648	0.29789
Dda3937_02808		262.605	-0.584174	0.333251	-1.75295	0.0796098	0.298258
Dda3937_03554	pyrC	8045.32	0.595095	0.339487	1.75292	0.0796155	0.298258
Dda3937_03298	acrR	1261.97	0.797436	0.455317	1.75139	0.0798794	0.298683
Dda3937_03874	fpr	4798.34	0.514866	0.293948	1.75156	0.0798502	0.298683
Dda3937_00172	folB	682.563	0.406374	0.232369	1.74883	0.0803203	0.300049
Dda3937_00607	hrpL	308.298	1.47432	0.846126	1.74244	0.0814315	0.30106
Dda3937_01401	hemF	1583.97	-0.425015	0.244036	-1.74161	0.0815765	0.30106
Dda3937_01876		1683.7	-0.479843	0.275199	-1.74362	0.0812253	0.30106
Dda3937_02201		191.901	0.580371	0.332998	1.74287	0.0813567	0.30106
Dda3937_02541	dppB	680.715	-0.680937	0.39059	-1.74336	0.0812714	0.30106
Dda3937_02898		1941.28	-0.550639	0.31603	-1.74237	0.0814444	0.30106
Dda3937_02922	ycgM	12379	0.507531	0.291045	1.74382	0.0811902	0.30106
Dda3937_03151	csrA	14360.5	-0.685522	0.393104	-1.74387	0.0811816	0.30106
Dda3937_03218	expR	1768.46	0.487882	0.280117	1.74171	0.0815595	0.30106
Dda3937_03702	rlmN	5155.62	0.582926	0.334047	1.74504	0.0809779	0.30106
Dda3937_03787	narX	489.481	-1.05144	0.603211	-1.74307	0.0813221	0.30106
Dda3937_03838	sttD	518.426	1.25723	0.721378	1.74281	0.0813664	0.30106
Dda3937_04208	hrcC	436.772	1.46061	0.837254	1.74452	0.0810684	0.30106
Dda3937_00922	masA	970.403	-1.14011	0.65532	-1.73978	0.0818973	0.301963
Dda3937_01777	yojN	9252.49	0.329525	0.189516	1.73878	0.0820743	0.302055
Dda3937_02379		13500.4	1.41238	0.812126	1.73911	0.0820148	0.302055
Dda3937_00472	lfaR	535.812	-1.0221	0.588371	-1.73717	0.0823565	0.302407
Dda3937_01019		332.521	-1.21836	0.701367	-1.73712	0.0823661	0.302407
Dda3937_03493	yliI	4100.7	-0.659272	0.37956	-1.73694	0.0823985	0.302407
Dda3937_00574	trpC	5416.3	-0.589364	0.339499	-1.73598	0.0825671	0.302574
Dda3937_00643		382.551	0.991782	0.571419	1.73565	0.0826264	0.302574
Dda3937_02809	lffR	1419.3	0.443159	0.255366	1.73539	0.0826725	0.302574
Dda3937_03142		127.055	0.593586	0.342174	1.73475	0.0827855	0.302708
Dda3937_00627		237.337	-1.28028	0.73892	-1.73263	0.0831607	0.303801
Dda3937_02440	murD	4141.79	-0.670155	0.387122	-1.73112	0.0834299	0.304432
Dda3937_04189		952.705	0.416727	0.240771	1.7308	0.0834869	0.304432
Dda3937_04713		580.185	-0.455111	0.263028	-1.73027	0.0835813	0.304497
Dda3937_00263	pehV	701.381	0.616879	0.356633	1.72973	0.0836784	0.304571
Dda3937_00154	gidA	10358.4	0.393141	0.227376	1.72904	0.0838024	0.304743
Dda3937_02939		132.798	1.01208	0.585772	1.72777	0.0840287	0.305286
Dda3937_01418		494.379	-0.962795	0.55829	-1.72454	0.08461	0.307117
Dda3937_03048	yibK	411.903	0.587737	0.341237	1.72237	0.0850023	0.307978
Dda3937_04086		2706.8	-0.49397	0.286785	-1.72244	0.0849895	0.307978
Dda3937_00293	hemC	3298.77	-0.535843	0.312512	-1.71463	0.086413	0.312804
Dda3937_03344	hrpA	49005.4	1.31694	0.768784	1.71302	0.0867086	0.313588
Dda3937_01782	yfbB	782.632	-0.746011	0.436046	-1.71085	0.0871083	0.314747
Dda3937_03126	ycjZ	1036.18	-0.413305	0.241653	-1.71033	0.0872052	0.314811
Dda3937_02373	artP	2246.74	0.657925	0.384918	1.70926	0.0874029	0.314952
Dda3937_04064		2259.96	0.43486	0.254355	1.70966	0.0873288	0.314952
Dda3937_00181		22391.8	0.576191	0.337307	1.70821	0.0875969	0.315365
Dda3937_03211		3358.02	-1.20479	0.705805	-1.70697	0.0878278	0.315624
Dda3937_03836	yieL	1332.25	-0.695177	0.407227	-1.7071	0.0878033	0.315624
Dda3937_01960	dxs	4122	0.311444	0.182628	1.70534	0.0881305	0.316196
Dda3937_04100		78.5982	0.72755	0.426651	1.70526	0.0881463	0.316196
Dda3937_01672	ydjR	105.501	0.753372	0.44205	1.70427	0.0883314	0.316289
Dda3937_03565		150.434	-0.861666	0.505559	-1.70438	0.0883099	0.316289
Dda3937_03380	yfhD	2188.47	0.514838	0.302278	1.7032	0.088531	0.316718
Dda3937_00437	amiB	2819.14	-0.39223	0.230361	-1.70267	0.0886294	0.316784
Dda3937_03904	ygbE	3587.28	-0.90211	0.529955	-1.70224	0.088711	0.316791
Dda3937_04143		237.626	0.547496	0.321788	1.70142	0.0888645	0.317054
Dda3937_02804		64.5791	1.26921	0.74626	1.70077	0.0889869	0.317206
Dda3937_02451	ilvH	4408.6	-0.656002	0.386143	-1.69886	0.0893463	0.317916
Dda3937_04316		539.93	-0.747805	0.440075	-1.69927	0.0892687	0.317916
Dda3937_00702	rpsI	56378.2	0.603723	0.355626	1.69763	0.0895771	0.318381
Dda3937_01059	dnaN	6087.52	0.530609	0.312739	1.69665	0.0897627	0.318381
Dda3937_01655	rspB	57.2121	-0.698703	0.411775	-1.69681	0.0897329	0.318381
Dda3937_02881	ompX	75178.5	0.76374	0.450195	1.69647	0.0897978	0.318381
Dda3937_01245		47.3992	-0.990591	0.5845	-1.69477	0.0901197	0.319072
Dda3937_04059	galU	14850.7	0.4239	0.250149	1.69459	0.0901534	0.319072
Dda3937_00138		1724.84	-1.32964	0.785378	-1.69299	0.0904567	0.31944
Dda3937_02093		562.487	-0.805163	0.475766	-1.69235	0.0905792	0.31944
Dda3937_02529		134.853	-0.726517	0.429121	-1.69303	0.090449	0.31944
Dda3937_03599		568.44	0.566562	0.334761	1.69244	0.0905625	0.31944
Dda3937_02421	outJ	663.868	-0.873691	0.516728	-1.69081	0.0908723	0.32019
Dda3937_01552	kdpD	1728.95	-0.407611	0.241199	-1.68994	0.09104	0.320496
Dda3937_00034	prsA	18286.5	0.820311	0.485839	1.68844	0.0913264	0.320715
Dda3937_00390	talB	29619.1	0.379084	0.22442	1.68917	0.0911867	0.320715
Dda3937_04060	rssB	1215.19	0.617185	0.365556	1.68835	0.0913445	0.320715
Dda3937_02880		331.881	0.689752	0.409109	1.68599	0.0917982	0.322024
Dda3937_03015		84.1189	-0.59427	0.35257	-1.68554	0.0918845	0.322042
Dda3937_03227		210.793	0.949864	0.564323	1.68319	0.0923377	0.32306
Dda3937_03359		851.334	0.482744	0.286798	1.68322	0.0923324	0.32306
Dda3937_01187		81.1514	1.82402	1.08446	1.68196	0.0925774	0.323435
Dda3937_01425	crr	33943.3	0.345713	0.205641	1.68115	0.0927347	0.323435
Dda3937_02882	rhtA	948.831	-0.620803	0.369147	-1.68172	0.0926228	0.323435
Dda3937_04298		20304.1	0.761866	0.453233	1.68096	0.0927707	0.323435
Dda3937_01471		593.951	-0.375586	0.223551	-1.68009	0.09294	0.323741
Dda3937_01052	yhiR	2184.29	0.301986	0.180067	1.67708	0.0935271	0.324363
Dda3937_02004	yhhS	680.306	-0.344014	0.205081	-1.67746	0.0934526	0.324363
Dda3937_02303	yqfA	2262.05	-0.656623	0.391368	-1.67776	0.0933936	0.324363
Dda3937_02538	dcuR	4124.25	0.360542	0.214919	1.67757	0.0934311	0.324363
Dda3937_03085		1363.05	-0.67675	0.40342	-1.67753	0.0934383	0.324363
Dda3937_00577	trpE	4733.88	-0.575384	0.343638	-1.67439	0.0940537	0.325905
Dda3937_00345	glpR	2155.59	0.32379	0.193904	1.66984	0.0949503	0.326543
Dda3937_00391	yaaA	2495.73	0.36426	0.218176	1.66957	0.0950052	0.326543
Dda3937_00464	ytfB	2756.04	-0.413774	0.248048	-1.66812	0.0952917	0.326543
Dda3937_00631		256.662	-1.42264	0.852053	-1.66966	0.0949875	0.326543
Dda3937_01204		117.807	-0.544462	0.326407	-1.66805	0.0953068	0.326543
Dda3937_01432	yqiC	7384.93	-0.692475	0.414463	-1.67078	0.0947655	0.326543
Dda3937_01490		506.77	0.464285	0.278283	1.6684	0.0952372	0.326543
Dda3937_02102	folC	5036.59	0.438864	0.262599	1.67124	0.0946752	0.326543
Dda3937_02441	mraY	4946.99	-0.587576	0.352226	-1.66818	0.0952804	0.326543
Dda3937_03037		443.188	1.49415	0.894242	1.67085	0.0947509	0.326543
Dda3937_03200	ycbJ	1237.84	-1.15721	0.693333	-1.66905	0.0951073	0.326543
Dda3937_03710	yfgJ	268.081	0.620108	0.370801	1.67235	0.0944556	0.326543
Dda3937_04039	acnA	6153.52	0.641447	0.383696	1.67176	0.0945717	0.326543
Dda3937_01304		71.4533	0.789104	0.474165	1.6642	0.0960732	0.328361
Dda3937_02456	rsmC	2944.14	-0.735298	0.44185	-1.66414	0.0960854	0.328361
Dda3937_02733	yqjE	2292.81	0.707986	0.425355	1.66446	0.0960201	0.328361
Dda3937_03303	ybaJ	7432.29	0.790508	0.475167	1.66364	0.0961842	0.328416
Dda3937_02281		345.835	-0.38219	0.229876	-1.6626	0.0963932	0.328847
Dda3937_03504	cysA	3475.46	-1.05447	0.634549	-1.66176	0.0965611	0.329137
Dda3937_00799		235.108	0.679299	0.409229	1.65995	0.0969248	0.329635
Dda3937_02642		908.748	-0.737131	0.444343	-1.65893	0.0971309	0.329635
Dda3937_02799		990.868	0.389394	0.234837	1.65814	0.0972884	0.329635
Dda3937_03340	hrpE	508.231	1.18509	0.713707	1.66048	0.0968185	0.329635
Dda3937_03358		273.901	0.810333	0.488669	1.65824	0.0972681	0.329635
Dda3937_03707	yfgM	3613.16	0.415327	0.250239	1.65972	0.0969704	0.329635
Dda3937_04555	ybdH	1153.64	-0.940192	0.566626	-1.65928	0.0970595	0.329635
Dda3937_03090		450.527	0.600549	0.362432	1.657	0.0975202	0.330139
Dda3937_02015	rpoH	14129.9	0.778924	0.47036	1.65602	0.0977186	0.330529
Dda3937_00204	ygcF	1427.38	-0.479863	0.290165	-1.65376	0.0981762	0.331794
Dda3937_02152	orn	2199.55	0.344709	0.208573	1.6527	0.0983917	0.331957
Dda3937_03654	ycbK	3144.52	0.390924	0.236484	1.65307	0.0983173	0.331957
Dda3937_04062	ycdY	1824.18	0.439027	0.265795	1.65175	0.0985858	0.33233
Dda3937_01458		1499.38	-0.643539	0.389771	-1.65107	0.0987243	0.332514
Dda3937_02719	fxsA	1064.79	-0.477823	0.289481	-1.65062	0.098816	0.332541
Dda3937_04394	ytfE	99.8282	1.16092	0.703768	1.64958	0.0990295	0.332977
Dda3937_03833	arbF	310.177	-0.624279	0.378596	-1.64893	0.0991615	0.333139
Dda3937_00055	yneC	5648.84	0.43255	0.262664	1.64678	0.0996029	0.334339
Dda3937_02036		4875.89	0.754006	0.458157	1.64574	0.0998179	0.334778
Dda3937_00610	hrpQ	88.9321	1.25925	0.766488	1.64288	0.100408	0.336474
Dda3937_00788		9414.53	0.645668	0.393419	1.64117	0.100762	0.336524
Dda3937_00871	syd	1261.35	-0.406214	0.247407	-1.64188	0.100614	0.336524
Dda3937_01002		80.2717	1.32766	0.808821	1.64148	0.100698	0.336524
Dda3937_02552		4356.11	-0.425406	0.259082	-1.64198	0.100595	0.336524
Dda3937_03799		389.308	-0.500574	0.305239	-1.63994	0.101018	0.337095
Dda3937_00769		177.709	-0.479674	0.292642	-1.63911	0.101189	0.33719
Dda3937_02481	ybeB	3219.4	0.61657	0.37619	1.63898	0.101216	0.33719
Dda3937_03212		3864.98	-1.22116	0.745358	-1.63836	0.101347	0.337343
Dda3937_00632		313.905	-1.31487	0.80354	-1.63635	0.101766	0.338452
Dda3937_00282		59.7493	0.630015	0.385769	1.63314	0.10244	0.340408
Dda3937_01200		661.471	0.801949	0.491488	1.63168	0.102748	0.341147
Dda3937_03527		4302.86	-0.617622	0.378756	-1.63066	0.102963	0.341488
Dda3937_04502	tolB	28658.7	0.329407	0.202044	1.63037	0.103023	0.341488
Dda3937_03184		235.368	0.801444	0.491881	1.62935	0.10324	0.34168
Dda3937_04141		264.561	-1.14074	0.700146	-1.62929	0.103253	0.34168
Dda3937_00492	prmB	5337.19	-0.367856	0.226347	-1.62519	0.104122	0.3441
Dda3937_00606	add	5141.27	-0.495512	0.305002	-1.62462	0.104244	0.3441
Dda3937_01856		1253.26	1.31545	0.809867	1.62428	0.104316	0.3441
Dda3937_02886	glnP	1684.1	-0.811722	0.499763	-1.62421	0.104331	0.3441
Dda3937_00214	tufB	65811.1	0.456753	0.281309	1.62367	0.104447	0.344199
Dda3937_01976	cyoA	41239.7	0.450278	0.277744	1.62119	0.104976	0.345524
Dda3937_03673		1950.73	-1.31384	0.810726	-1.62057	0.10511	0.345524
Dda3937_03994		581.199	-0.926768	0.571787	-1.62083	0.105055	0.345524
Dda3937_03190		655.086	0.539332	0.333856	1.61546	0.10621	0.348852
Dda3937_01252		1851.98	-0.46919	0.290517	-1.61502	0.106307	0.348881
Dda3937_03189		420.076	0.543456	0.336842	1.61339	0.106661	0.349752
Dda3937_00851	thyA	5731.92	0.616367	0.382257	1.61244	0.106866	0.349847
Dda3937_01924		155.89	-0.594236	0.368527	-1.61246	0.106861	0.349847
Dda3937_01088	yieG	6159.25	0.393534	0.244232	1.61131	0.107112	0.350363
Dda3937_00502	yadQ	1184.24	-0.406381	0.252469	-1.60963	0.107479	0.351275
Dda3937_01109	yihD	1191.84	-0.418524	0.260382	-1.60735	0.107978	0.352415
Dda3937_02610	rlmB	2344.82	0.303864	0.18915	1.60647	0.108171	0.352415
Dda3937_03030	rafR	916.045	-0.379495	0.236238	-1.60641	0.108183	0.352415
Dda3937_03331	yeaG	15182.3	1.12651	0.701128	1.60671	0.108119	0.352415
Dda3937_00714	elbB	2129.21	0.610103	0.379902	1.60595	0.108285	0.352458
Dda3937_00249	ilvM	1613.93	-0.978252	0.609953	-1.60382	0.108755	0.352972
Dda3937_01975	cyoB	52450.9	0.346621	0.216142	1.60367	0.108786	0.352972
Dda3937_02047	secB	7623.79	-0.5423	0.338173	-1.60362	0.108798	0.352972
Dda3937_03964	bglG	286.544	-0.550063	0.342937	-1.60398	0.108719	0.352972
Dda3937_02296	xerD	2373.66	-0.375335	0.234126	-1.60313	0.108905	0.35303
Dda3937_01190		59.743	0.924776	0.577236	1.60208	0.109139	0.353499
Dda3937_02151	rsgA	2239.72	-0.295942	0.184837	-1.6011	0.109356	0.353913
Dda3937_01709		1078.25	-0.391238	0.244457	-1.60043	0.109502	0.3541
Dda3937_00914		50.002	1.63783	1.02416	1.59919	0.109778	0.35453
Dda3937_02253		807.468	-0.552565	0.345563	-1.59903	0.109814	0.35453
Dda3937_01682	purE	2769.42	0.631334	0.395245	1.59732	0.110194	0.355467
Dda3937_00335	glpD	2006.73	0.624061	0.3908	1.59688	0.110292	0.355496
Dda3937_02065	tatA	3568.3	0.27575	0.17279	1.59587	0.110517	0.355562
Dda3937_02511	yfgD	802.271	0.53735	0.336839	1.59528	0.110651	0.355562
Dda3937_02530		145.713	-0.426431	0.267182	-1.59603	0.110481	0.355562
Dda3937_04012	ybhG	323.196	-0.653125	0.409448	-1.59514	0.110682	0.355562
Dda3937_04302		1110.26	-0.772813	0.484588	-1.59478	0.110761	0.355562
Dda3937_02217	fliO	871.754	-0.563218	0.353337	-1.59399	0.110937	0.355841
Dda3937_00076		663.676	0.623524	0.391858	1.5912	0.111565	0.357212
Dda3937_01060	dnaA	5531.52	0.606973	0.381491	1.59106	0.111597	0.357212
Dda3937_01762		170.792	0.646844	0.406592	1.59089	0.111634	0.357212
Dda3937_02100	cvpA	2962.55	0.697256	0.438413	1.59041	0.111742	0.357269
Dda3937_03401	mltC	3032.93	0.549017	0.345392	1.58955	0.111936	0.357601
Dda3937_03469	yddH	1367.09	0.518088	0.326057	1.58895	0.112072	0.357748
Dda3937_02590		179.771	0.494374	0.311278	1.58821	0.11224	0.357996
Dda3937_00080		904.779	-0.782323	0.49311	-1.58651	0.112624	0.358933
Dda3937_03975	dnaQ	3751.51	-0.369714	0.233428	-1.58384	0.113229	0.360571
Dda3937_02515	purM	7526.31	0.661951	0.418145	1.58307	0.113406	0.360846
Dda3937_01353	leuD	7587.43	0.445578	0.281641	1.58208	0.113632	0.361275
Dda3937_00950		558.885	-1.03081	0.651949	-1.58112	0.113852	0.361684
Dda3937_02599	yggT	1887.98	0.333961	0.211345	1.58017	0.114068	0.362083
Dda3937_02915		96.9083	0.83016	0.525527	1.57967	0.114182	0.362154
Dda3937_01383	apaH	1584.16	0.45881	0.290769	1.57792	0.114584	0.363139
Dda3937_02378		17529	1.46458	0.928625	1.57715	0.114761	0.363409
Dda3937_00542	yheT	946.686	-0.34747	0.220692	-1.57446	0.115382	0.364889
Dda3937_01066	hipB	474.053	0.361859	0.22985	1.57433	0.115412	0.364889
Dda3937_01162		710.497	0.957454	0.608784	1.57273	0.115781	0.365764
Dda3937_00128	lrp	6310.38	-0.550743	0.350508	-1.57127	0.11612	0.366029
Dda3937_00651		182.815	0.721427	0.459187	1.5711	0.11616	0.366029
Dda3937_01486		2794.72	-0.621769	0.395834	-1.57078	0.116233	0.366029
Dda3937_03103	ydhF	1489.59	0.498254	0.317018	1.57169	0.116023	0.366029
Dda3937_03312	ybaO	687.777	-0.339274	0.216197	-1.56929	0.116581	0.366833
Dda3937_03505	cysW	1468.54	-1.15532	0.736605	-1.56844	0.116778	0.367161
Dda3937_02368	hcr	95.1549	0.841014	0.536669	1.5671	0.117092	0.367857
Dda3937_02780	cheW	20832.4	0.737548	0.470821	1.56651	0.117228	0.367995
Dda3937_02031	coaD	840.823	0.554663	0.354291	1.56556	0.117452	0.368406
Dda3937_02878	rhaR	275.147	-0.796653	0.509381	-1.56396	0.117826	0.368997
Dda3937_04164	nrdB	7782.14	0.546532	0.349392	1.56424	0.117762	0.368997
Dda3937_03343	hrpB	730.541	1.26416	0.808915	1.56279	0.118103	0.369572
Dda3937_03557	yceJ	669.949	1.00906	0.645844	1.56238	0.118197	0.369576
Dda3937_03510	ssuD	291.101	-1.27102	0.814296	-1.56089	0.11855	0.370387
Dda3937_01297	holC	587.498	-0.615892	0.395126	-1.55872	0.119062	0.371316
Dda3937_01429	cysZ	2676.11	0.424149	0.272142	1.55855	0.119102	0.371316
Dda3937_02955	dbpA	913.347	0.433283	0.278023	1.55845	0.119128	0.371316
Dda3937_01851		3192.64	0.67761	0.435011	1.55768	0.119308	0.371587
Dda3937_03336	yeaA	6715.83	-0.610926	0.392673	-1.55581	0.119752	0.372678
Dda3937_03739	moeB	1162.36	0.457203	0.293957	1.55534	0.119866	0.372738
Dda3937_02713		246.976	-1.10467	0.710818	-1.55408	0.120166	0.372744
Dda3937_02914		80.1302	-0.651871	0.419421	-1.55422	0.120132	0.372744
Dda3937_03022	yneF	838.354	-0.391561	0.251941	-1.55418	0.120142	0.372744
Dda3937_04041	ribA	8001.07	0.556007	0.357938	1.55336	0.120337	0.372744
Dda3937_04312	rhsC	1111.42	-0.501341	0.322745	-1.55336	0.120336	0.372744
Dda3937_00299	xerC	1285.55	-0.572692	0.369166	-1.55131	0.120827	0.37368
Dda3937_04053	oppB	2476.4	0.668719	0.430991	1.55159	0.120761	0.37368
Dda3937_04152	hrpN	7413.65	1.4456	0.932599	1.55008	0.121123	0.374302
Dda3937_02124		434.973	-0.568859	0.367661	-1.54724	0.121806	0.37612
Dda3937_02455	acs	3349.5	-0.486223	0.314621	-1.54542	0.122244	0.37718
Dda3937_01420	macA	144.296	-0.58203	0.377002	-1.54384	0.122628	0.377777
Dda3937_04166	mobC	93.6541	0.642277	0.415975	1.54403	0.122581	0.377777
Dda3937_03593		296.908	-0.472129	0.306684	-1.53946	0.123691	0.380759
Dda3937_03651		376.089	0.862186	0.560244	1.53895	0.123817	0.380851
Dda3937_03841	srmB	6656.13	0.532302	0.346121	1.53791	0.124071	0.381336
Dda3937_01435	ygbD	110.737	0.765925	0.498747	1.5357	0.124612	0.381817
Dda3937_02024		2022.04	-0.62979	0.410074	-1.5358	0.124588	0.381817
Dda3937_03573	kdgA	5975.78	-0.494479	0.321982	-1.53574	0.124603	0.381817
Dda3937_04052	oppC	1740.45	0.577492	0.376037	1.53573	0.124604	0.381817
Dda3937_02926	fadR	10688	-0.591441	0.385278	-1.5351	0.124759	0.381972
Dda3937_00576	trpG	1247.12	-0.618105	0.402928	-1.53403	0.125022	0.382482
Dda3937_02649	zntR	1398.82	-0.401808	0.262175	-1.53259	0.125376	0.382681
Dda3937_02773	rhsB	3178.96	0.778233	0.507581	1.53322	0.125222	0.382681
Dda3937_03313		1006.09	-0.790062	0.515463	-1.53272	0.125344	0.382681
Dda3937_01934		3713.04	0.99108	0.646901	1.53204	0.125512	0.382803
Dda3937_01538	sdhD	7251.5	-0.822213	0.536817	-1.53165	0.12561	0.382807
Dda3937_03466		47.2388	0.694895	0.454025	1.53052	0.125887	0.383358
Dda3937_00333	glgA	1499.04	0.934069	0.611085	1.52854	0.126378	0.384263
Dda3937_03438		987.769	-1.21545	0.794998	-1.52887	0.126296	0.384263
Dda3937_00213	cysD	16830.6	-1.02971	0.674392	-1.52687	0.126794	0.384937
Dda3937_01833		1722.83	-0.405438	0.265526	-1.52692	0.12678	0.384937
Dda3937_00593	rsxC	2781.51	0.332682	0.218302	1.52395	0.127521	0.386849
Dda3937_01064	mnmE	1282.14	0.559929	0.367753	1.52257	0.127867	0.38702
Dda3937_01267	scrA	15955.4	-0.551152	0.362107	-1.52207	0.127992	0.38702
Dda3937_01582		985.537	1.02188	0.671254	1.52235	0.127922	0.38702
Dda3937_01812	ybiT	7869.84	0.5132	0.337035	1.52269	0.127837	0.38702
Dda3937_02687	ydcW	1272.04	0.990963	0.651187	1.52178	0.128065	0.38702
Dda3937_01341		153.218	-0.547217	0.359974	-1.52015	0.128472	0.387957
Dda3937_01603	rimJ	1363.1	-0.429177	0.282518	-1.51912	0.128733	0.388449
Dda3937_02030		1927.52	0.37864	0.249403	1.51818	0.128968	0.388862
Dda3937_00686	kdsC	1818.44	0.394948	0.260839	1.51414	0.129989	0.391022
Dda3937_02273		833.419	-0.410336	0.271101	-1.51359	0.13013	0.391022
Dda3937_03701	ndk	20574.6	0.631722	0.417397	1.51348	0.130157	0.391022
Dda3937_03866	fieF	1918.98	-0.280742	0.185504	-1.51341	0.130177	0.391022
Dda3937_04171		852.527	-0.469555	0.310075	-1.51433	0.129942	0.391022
Dda3937_00909		116.506	0.945505	0.625314	1.51205	0.130521	0.391748
Dda3937_03226		78.3469	1.01204	0.66948	1.51168	0.130615	0.391748
Dda3937_02122		898.052	0.578898	0.383289	1.51034	0.130956	0.392472
Dda3937_04022	yfbV	999.841	-0.39734	0.26316	-1.50988	0.131074	0.39253
Dda3937_03627		1733.35	0.64116	0.424863	1.5091	0.131273	0.392831
Dda3937_01122	yiiD	1726.55	-0.434416	0.288445	-1.50606	0.132051	0.394859
Dda3937_01050	gor	5399.38	0.294495	0.195719	1.50468	0.132406	0.39503
Dda3937_01784	menC	1425.47	-0.694687	0.461604	-1.50494	0.132339	0.39503
Dda3937_02236	mutT	983.62	0.387273	0.257319	1.50503	0.132315	0.39503
Dda3937_00626		2489.73	0.334956	0.222895	1.50275	0.132904	0.395919
Dda3937_01057	gyrB	22140.4	0.41851	0.278486	1.5028	0.13289	0.395919
Dda3937_02362	infA	13204.9	0.806352	0.537046	1.50146	0.133237	0.396317
Dda3937_02720	groS	27258.2	0.68696	0.457467	1.50166	0.133185	0.396317
Dda3937_03247		764.555	0.876888	0.584414	1.50046	0.133496	0.39679
Dda3937_01041		2124.82	-0.503595	0.335993	-1.49883	0.133919	0.397632
Dda3937_01974	cyoC	12576.7	0.328799	0.219406	1.49859	0.133979	0.397632
Dda3937_03681	rpmI	35296.2	0.667835	0.445889	1.49776	0.134195	0.397975
Dda3937_01071		812.482	0.796929	0.532248	1.49729	0.134318	0.398042
Dda3937_01171	yeiQ	1715.82	-0.760736	0.50844	-1.49622	0.134597	0.398573
Dda3937_01482		585.403	0.680846	0.45518	1.49577	0.134712	0.398616
Dda3937_02847	cbrB	4153.96	-1.21476	0.812365	-1.49534	0.134826	0.398654
Dda3937_03304	hha	4334.99	0.901835	0.603469	1.49442	0.135066	0.399069
Dda3937_03978	nrdI	657.456	1.78923	1.19843	1.49298	0.135443	0.399884
Dda3937_00611	hrcN	86.3572	1.14411	0.766693	1.49226	0.13563	0.400139
Dda3937_01629		1336.52	0.834688	0.560497	1.48919	0.136437	0.40222
Dda3937_02470	corC	4901.75	0.567176	0.381012	1.48861	0.136591	0.402376
Dda3937_01375	rluA	713.941	0.556698	0.374227	1.4876	0.136857	0.402549
Dda3937_02454	yjcH	115.032	0.846746	0.569344	1.48723	0.136954	0.402549
Dda3937_04112	sttJ	86.7982	0.477214	0.320834	1.48742	0.136905	0.402549
Dda3937_00209	cysJ	8823.98	-1.0839	0.730046	-1.48471	0.137621	0.403345
Dda3937_00917	pucG	176.38	1.06951	0.719889	1.48566	0.137369	0.403345
Dda3937_02990		328.41	0.675748	0.45515	1.48467	0.137631	0.403345
Dda3937_03543		304.138	-0.405732	0.273251	-1.48483	0.137588	0.403345
Dda3937_03868		3928.62	0.452213	0.304679	1.48423	0.137749	0.403393
Dda3937_02367	hcp	218.175	-0.690228	0.465541	-1.48264	0.138171	0.404033
Dda3937_04217	birA	3043.34	0.47031	0.317143	1.48296	0.138085	0.404033
Dda3937_00183		13508.2	-0.624419	0.421284	-1.48218	0.138292	0.404091
Dda3937_00723	ygiD	1257.51	0.421199	0.284619	1.47987	0.138909	0.405594
Dda3937_01549	kdpA	188.209	-0.389218	0.263097	-1.47937	0.139042	0.405616
Dda3937_01675		122.26	1.17704	0.796042	1.47861	0.139244	0.405616
Dda3937_01838		275.311	-0.42515	0.287476	-1.47891	0.139166	0.405616
Dda3937_03530	argR	2643.44	0.568806	0.384768	1.47831	0.139325	0.405616
Dda3937_00752		49.6986	0.65221	0.441805	1.47624	0.139879	0.406404
Dda3937_02180	nifA	70.8236	1.05901	0.71758	1.47581	0.139996	0.406404
Dda3937_02359	rbsK	1261.8	-0.323876	0.219462	-1.47577	0.140005	0.406404
Dda3937_04710	minD	5584.8	-0.535207	0.362544	-1.47625	0.139876	0.406404
Dda3937_03285	ybaL	8530.35	0.611841	0.415883	1.47118	0.141241	0.409693
Dda3937_00716		1088.62	0.488792	0.332656	1.46936	0.141736	0.409814
Dda3937_00834	amn	1675.28	-0.482152	0.328022	-1.46988	0.141595	0.409814
Dda3937_01198		433.578	-0.436966	0.297433	-1.46912	0.141799	0.409814
Dda3937_02313		3061	-1.69513	1.15314	-1.47001	0.14156	0.409814
Dda3937_03296	ybaM	371.623	0.50231	0.341606	1.47044	0.141444	0.409814
Dda3937_03199	ycbC	613.275	0.482711	0.328832	1.46796	0.142116	0.41043
Dda3937_01643		1130.33	0.712386	0.485636	1.46691	0.142399	0.410652
Dda3937_04098	ycaN	593.495	-0.495065	0.337453	-1.46706	0.142359	0.410652
Dda3937_00140		1510.37	-1.11262	0.75938	-1.46518	0.142873	0.411363
Dda3937_01708		39.8972	-0.652058	0.445004	-1.46529	0.142842	0.411363
Dda3937_02831		1728.36	0.323634	0.22093	1.46487	0.142957	0.411363
Dda3937_00800		367.975	0.726065	0.495857	1.46426	0.143122	0.411541
Dda3937_00056	rne	29830.8	-0.501316	0.342699	-1.46284	0.14351	0.412357
Dda3937_00524	yheO	5082.95	-0.598596	0.409432	-1.46201	0.143737	0.412414
Dda3937_00972	indC	1163.93	0.987732	0.675489	1.46225	0.143674	0.412414
Dda3937_02471	lnt	3954.07	0.439276	0.30066	1.46104	0.144005	0.412667
Dda3937_02501		898.308	0.383256	0.262336	1.46093	0.144033	0.412667
Dda3937_01450		476.15	-0.993318	0.680148	-1.46044	0.144168	0.412755
Dda3937_00369		84.1126	-0.575965	0.394552	-1.4598	0.144346	0.412967
Dda3937_00259	ppiC	7201.04	0.463895	0.318394	1.45698	0.145121	0.414288
Dda3937_01144		618.45	0.305562	0.20967	1.45735	0.14502	0.414288
Dda3937_01785	menE	1546.66	-0.743243	0.510017	-1.45729	0.145037	0.414288
Dda3937_01763		3105.88	0.5432	0.37428	1.45132	0.146691	0.418169
Dda3937_01861		1292.82	-0.770015	0.530473	-1.45156	0.146623	0.418169
Dda3937_00355	envZ	2439.55	-0.33548	0.231635	-1.44831	0.14753	0.419056
Dda3937_00886	yfiM	207.163	0.555818	0.383677	1.44866	0.147432	0.419056
Dda3937_02016	yhhK	3021.16	0.711156	0.490678	1.44933	0.147245	0.419056
Dda3937_02404		47.0742	-1.25533	0.865921	-1.4497	0.147142	0.419056
Dda3937_02438	murG	3374.16	-0.697766	0.481573	-1.44893	0.147357	0.419056
Dda3937_00804	impL/icmF	4549.63	-0.984322	0.680982	-1.44545	0.148333	0.421036
Dda3937_03888	metB	7266.75	-0.945735	0.654786	-1.44434	0.148643	0.421614
Dda3937_00545	yhfA	1968.91	0.33473	0.232058	1.44244	0.149178	0.422831
Dda3937_02535	ibpB	1814.12	0.876166	0.607596	1.44202	0.149297	0.422865
Dda3937_00573	trpB	5150.49	-0.589585	0.409562	-1.43955	0.149995	0.424062
Dda3937_01391	dapB	8623.57	0.608201	0.422336	1.44009	0.149843	0.424062
Dda3937_01593		1739.9	0.342713	0.238095	1.43939	0.150039	0.424062
Dda3937_00274	wzxE	348.071	0.557228	0.387339	1.4386	0.150263	0.424088
Dda3937_02021	livF	1857.41	-0.668194	0.464468	-1.43862	0.150257	0.424088
Dda3937_03926	weaP	330.672	0.524483	0.364921	1.43725	0.150647	0.424871
Dda3937_03960	uvrY	6750.57	-0.49624	0.345546	-1.4361	0.150973	0.425489
Dda3937_00426	yqgF	721.578	0.304798	0.212556	1.43396	0.151582	0.425997
Dda3937_00996	yiaF	3989.86	-0.374859	0.261331	-1.43442	0.151452	0.425997
Dda3937_02130	iclR	1304.51	-0.599847	0.418145	-1.43454	0.151417	0.425997
Dda3937_02690		83.4711	-1.20258	0.838541	-1.43413	0.151535	0.425997
Dda3937_01013	tag	673.107	0.37971	0.265022	1.43275	0.151929	0.426369
Dda3937_04413	rpsL	46895.3	0.61695	0.430565	1.43288	0.151891	0.426369
Dda3937_03672		1960.93	-1.29255	0.904253	-1.42941	0.152887	0.428753
Dda3937_01121	dtd	1086.38	-0.472737	0.331277	-1.42701	0.153576	0.430224
Dda3937_01710		856.971	-0.497931	0.349068	-1.42646	0.153736	0.430224
Dda3937_03671		11565.8	-1.2849	0.90066	-1.42662	0.153689	0.430224
Dda3937_02302	ygfZ	3282.25	-0.281524	0.197744	-1.42368	0.15454	0.432167
Dda3937_02771	vgrGB	726.041	1.18623	0.833619	1.42299	0.15474	0.432423
Dda3937_01997		2738.44	0.433006	0.305028	1.41956	0.155736	0.434288
Dda3937_03645	cobB	2500.75	0.385794	0.271717	1.41984	0.155655	0.434288
Dda3937_03895	yijD	2104.08	0.314968	0.221767	1.42026	0.155531	0.434288
Dda3937_00933	yfiR	909.59	0.454466	0.320243	1.41913	0.155861	0.434333
Dda3937_01254	parC	4769.21	-0.384062	0.270874	-1.41786	0.156231	0.434835
Dda3937_01746		87.7952	-0.454255	0.320523	-1.41723	0.156415	0.434835
Dda3937_02427		11211.2	-0.349776	0.24677	-1.41742	0.156361	0.434835
Dda3937_02677	radA	3541.75	-0.391663	0.276407	-1.41698	0.156489	0.434835
Dda3937_02692		256.199	-0.929684	0.656261	-1.41664	0.156589	0.434835
Dda3937_00695	murA	8657.25	0.397384	0.280802	1.41518	0.157017	0.43572
Dda3937_04187	gph	3085.27	0.434859	0.307398	1.41465	0.157173	0.435846
Dda3937_00205	ygcM	1256.62	0.641155	0.453469	1.41389	0.157394	0.436157
Dda3937_00244	purH	9515.38	0.715773	0.506971	1.41186	0.157991	0.436289
Dda3937_01212	mltB	857.783	0.382276	0.270758	1.41188	0.157986	0.436289
Dda3937_02116	mnmC	1269.52	0.373008	0.264089	1.41243	0.157823	0.436289
Dda3937_03225		765.679	-0.976628	0.69114	-1.41307	0.157636	0.436289
Dda3937_03649	nlpC	1030.13	-0.498102	0.352641	-1.41249	0.157806	0.436289
Dda3937_00930	pepD	7261.59	0.370501	0.262582	1.41099	0.158247	0.436693
Dda3937_03945	rpsP	18404.9	0.520229	0.369388	1.40836	0.159026	0.438536
Dda3937_00798		350.276	0.741112	0.52675	1.40695	0.159442	0.439271
Dda3937_00970		2451.86	-0.833812	0.592897	-1.40634	0.159624	0.439271
Dda3937_01852		137.041	-0.506831	0.360346	-1.40651	0.159572	0.439271
Dda3937_02401		10689.4	0.70553	0.501838	1.40589	0.159756	0.43933
Dda3937_00595	rsxA	2042.65	0.323412	0.230143	1.40527	0.159942	0.439536
Dda3937_03931	asmA	4207.92	0.29018	0.206561	1.40481	0.160077	0.439603
Dda3937_02691	dcyD	296.561	-1.00829	0.718304	-1.40371	0.160404	0.440197
Dda3937_04335	yniA	1344.14	0.809061	0.576575	1.40322	0.160551	0.440296
Dda3937_03808		177.966	0.548569	0.391044	1.40283	0.160667	0.440309
Dda3937_01964	yajL	1554.56	0.402334	0.286892	1.40239	0.160799	0.440366
Dda3937_00571	kdgN	5215.94	-0.675903	0.482425	-1.40105	0.161198	0.440401
Dda3937_01070		311.891	-0.38537	0.275168	-1.40049	0.161366	0.440401
Dda3937_02604	codA	517.187	0.901	0.643128	1.40096	0.161225	0.440401
Dda3937_03136	mppA	1382.67	-0.400487	0.28576	-1.40148	0.16107	0.440401
Dda3937_04310	cdsA	4255.18	0.461458	0.329436	1.40075	0.161288	0.440401
Dda3937_02333	yhbV	608.582	-0.778866	0.556426	-1.39977	0.161583	0.440691
Dda3937_00608	hrpJ	228.807	1.24519	0.890883	1.39771	0.162201	0.442072
Dda3937_03411	betA	392.37	-0.457832	0.327739	-1.39694	0.162432	0.442399
Dda3937_01967		589.977	0.299057	0.214137	1.39657	0.162543	0.442399
Dda3937_00658	ycjY	78.1597	0.693702	0.496997	1.39579	0.162779	0.442433
Dda3937_02532	lfcR	1493.93	-0.595861	0.426839	-1.39599	0.162718	0.442433
Dda3937_00316	glpT	1650.4	0.328216	0.235297	1.3949	0.163046	0.442702
Dda3937_01556	seqA	2004.92	-0.597302	0.428374	-1.39435	0.163212	0.442702
Dda3937_03016	sftP	48.4871	-0.555006	0.397972	-1.39459	0.16314	0.442702
Dda3937_02940	hrpK	500.044	0.971152	0.697254	1.39282	0.163673	0.443649
Dda3937_02068	tatD	956.903	-0.451597	0.324568	-1.39138	0.16411	0.444091
Dda3937_02376	suhB	6060.38	0.743624	0.534528	1.39118	0.164172	0.444091
Dda3937_02765		1532.87	-0.515237	0.370255	-1.39157	0.164051	0.444091
Dda3937_00093	grxD	14202.5	0.471851	0.339531	1.38971	0.164616	0.444188
Dda3937_00564	yciI	3051.24	0.409242	0.294524	1.3895	0.16468	0.444188
Dda3937_02020	livG	1488.45	-0.678022	0.487706	-1.39023	0.16446	0.444188
Dda3937_02142		1175.54	0.576631	0.415076	1.38922	0.164767	0.444188
Dda3937_03729	yeeX	28307.5	0.523146	0.376354	1.39004	0.164517	0.444188
Dda3937_00572	trpA	4496.31	-0.661668	0.476725	-1.38795	0.165154	0.444929
Dda3937_01720		2902.26	0.316587	0.22817	1.38751	0.165288	0.444988
Dda3937_03538		237.494	-0.382533	0.275869	-1.38664	0.16555	0.445393
Dda3937_03858		6089.98	0.584728	0.422344	1.38448	0.166211	0.446867
Dda3937_01031	yfeR	257.211	-0.456886	0.330906	-1.38071	0.167368	0.449674
Dda3937_00271	rffD	1617.28	0.351797	0.254941	1.37992	0.167612	0.450026
Dda3937_00522	yheM	730.492	0.432024	0.313338	1.37878	0.167963	0.450663
Dda3937_00620		1116.94	-0.50954	0.370002	-1.37713	0.168472	0.451314
Dda3937_01564	yfiL	912.968	-0.468847	0.340554	-1.37672	0.1686	0.451314
Dda3937_01752		92.9197	-0.905022	0.657821	-1.37579	0.168888	0.451314
Dda3937_02420	outI	275.277	-0.803109	0.58352	-1.37632	0.168723	0.451314
Dda3937_03391		321.392	0.836255	0.607575	1.37638	0.168704	0.451314
Dda3937_04163	yfaE	430.881	0.294715	0.214183	1.376	0.168822	0.451314
Dda3937_04111	sttK	111.85	-0.44473	0.323395	-1.37519	0.169071	0.451501
Dda3937_02743	ygjT	1638.96	-0.392629	0.285707	-1.37424	0.169368	0.45199
Dda3937_00260	rep	3058.52	0.27549	0.200606	1.37329	0.169661	0.452164
Dda3937_01153		44.9457	-0.613287	0.446463	-1.37366	0.169549	0.452164
Dda3937_00020	yacC	1290.9	-0.420513	0.306322	-1.37278	0.169821	0.452286
Dda3937_00013		2693	0.768021	0.560027	1.3714	0.17025	0.452821
Dda3937_00331	glgX	1348.94	0.886318	0.646158	1.37167	0.170165	0.452821
Dda3937_01316		95.9884	0.705407	0.514543	1.37094	0.170394	0.452902
Dda3937_02327	deoA	2115	0.491638	0.358712	1.37056	0.170511	0.45291
Dda3937_02043	tdh	208.518	0.565535	0.413628	1.36725	0.171546	0.454542
Dda3937_02067	tatC	3113.72	0.35861	0.26223	1.36754	0.171457	0.454542
Dda3937_02956	xynA	1714.19	1.05827	0.773909	1.36743	0.17149	0.454542
Dda3937_04596	togB	1781.25	0.560356	0.409876	1.36713	0.171583	0.454542
Dda3937_01761	hcpA	10307.6	0.725603	0.531811	1.3644	0.172442	0.456511
Dda3937_01772		2880.22	0.619031	0.453839	1.36399	0.172571	0.456548
Dda3937_03973	yafS	1038.9	-0.311302	0.228512	-1.3623	0.173104	0.457654
Dda3937_00387		3594.22	-0.534603	0.393178	-1.3597	0.173926	0.458198
Dda3937_00927	lpcA	3493.56	0.320132	0.23533	1.36035	0.173718	0.458198
Dda3937_01054	prlC	4780.38	-0.494824	0.364016	-1.35935	0.174037	0.458198
Dda3937_01906		118.15	-0.704039	0.517982	-1.3592	0.174084	0.458198
Dda3937_01965	panE	1695.86	-0.369715	0.271882	-1.35984	0.173882	0.458198
Dda3937_01993	bcsD	1118.06	-0.460673	0.338957	-1.35909	0.174118	0.458198
Dda3937_02107	pdxB	3105.35	0.299119	0.219821	1.36074	0.173595	0.458198
Dda3937_01903		796.802	-0.326534	0.240477	-1.35786	0.174508	0.458315
Dda3937_02953		369.282	0.428579	0.315516	1.35834	0.174355	0.458315
Dda3937_04315		64.95	-0.804972	0.592778	-1.35796	0.174475	0.458315
Dda3937_03160		1192.5	0.485058	0.357389	1.35723	0.174709	0.458517
Dda3937_03851	era	8163.85	0.263062	0.193871	1.35689	0.174816	0.458517
Dda3937_02871		1546.95	-0.634663	0.467939	-1.3563	0.175005	0.45871
Dda3937_04375	psiE	1395.3	0.491282	0.362642	1.35473	0.175504	0.459714
Dda3937_03350	pflB	39667.1	0.535585	0.395896	1.35284	0.176106	0.460987
Dda3937_00609	hrcV	261.14	1.15205	0.852334	1.35165	0.176489	0.461684
Dda3937_02366	ybjD	1409.72	-0.483878	0.35821	-1.35082	0.176753	0.462071
Dda3937_01882	ybgT	1565.11	-1.03844	0.769581	-1.34936	0.177223	0.462386
Dda3937_02419	outH	746.373	-0.660086	0.489125	-1.34953	0.177168	0.462386
Dda3937_03046		979.619	-0.491045	0.363753	-1.34994	0.177035	0.462386
Dda3937_00404	chmX	787.891	0.457009	0.338857	1.34868	0.17744	0.462648
Dda3937_02275		1460.15	0.359889	0.266918	1.34832	0.177556	0.462649
Dda3937_01195		625.919	0.278981	0.207076	1.34724	0.177904	0.463249
Dda3937_00477		61.3298	-0.591678	0.439391	-1.34659	0.178113	0.463491
Dda3937_01809		523.034	0.553072	0.411029	1.34558	0.178438	0.464001
Dda3937_01849	nasA	366.382	0.803115	0.59732	1.34453	0.178776	0.464001
Dda3937_02073		189.072	0.521168	0.387479	1.34502	0.178617	0.464001
Dda3937_03793	narJ	43.8136	0.860972	0.640187	1.34488	0.178665	0.464001
Dda3937_00655		731.376	0.427451	0.31842	1.34241	0.179462	0.465321
Dda3937_02626		3568.49	-0.440173	0.32794	-1.34224	0.179519	0.465321
Dda3937_01872		552.233	-0.406889	0.30358	-1.3403	0.180147	0.466642
Dda3937_00422	nucM	695.73	0.361873	0.270389	1.33834	0.180786	0.467687
Dda3937_03290	ybaB	4061.16	0.354362	0.264769	1.33838	0.180772	0.467687
Dda3937_00421	sprT	413.906	-0.500346	0.37441	-1.33636	0.181432	0.467735
Dda3937_02233		649.098	-0.304879	0.228215	-1.33593	0.181573	0.467735
Dda3937_02445	ftsL	763.391	-0.43293	0.323983	-1.33627	0.18146	0.467735
Dda3937_02732	yqjK	703.965	0.402086	0.301085	1.33546	0.181727	0.467735
Dda3937_02823	yajO	9601.79	0.639008	0.478515	1.3354	0.181746	0.467735
Dda3937_03105		7240.49	-0.381361	0.285272	-1.33683	0.181277	0.467735
Dda3937_03431		156.13	-0.386682	0.289226	-1.33695	0.181239	0.467735
Dda3937_04058	hns	27788.7	0.369234	0.276285	1.33643	0.18141	0.467735
Dda3937_00379		66.6108	0.506688	0.379625	1.33471	0.181972	0.467797
Dda3937_00844		6939.83	0.635527	0.476191	1.3346	0.182006	0.467797
Dda3937_01053	yghW	48.1332	-0.687079	0.51507	-1.33395	0.182219	0.46799
Dda3937_03027		67.2768	-0.71878	0.538955	-1.33365	0.182317	0.46799
Dda3937_03034	cbuD	1625.99	-1.0916	0.818854	-1.33308	0.182504	0.468168
Dda3937_00584		11664.9	-0.638995	0.479649	-1.33221	0.18279	0.468599
Dda3937_00660	yhdH	3360.51	-0.823712	0.62029	-1.32795	0.184196	0.470822
Dda3937_01525	smg	11478.8	-0.529488	0.398655	-1.32819	0.184117	0.470822
Dda3937_02361	aat	653.667	-0.296126	0.223023	-1.32778	0.18425	0.470822
Dda3937_03506	cysU	1894.16	-0.966741	0.727496	-1.32886	0.183894	0.470822
Dda3937_03748	bioB	2200.6	1.0626	0.800214	1.3279	0.184211	0.470822
Dda3937_01523	def	6766.96	-0.436776	0.329156	-1.32696	0.184522	0.470911
Dda3937_01905		87.4651	-0.59817	0.450666	-1.3273	0.184408	0.470911
Dda3937_00384	dnaJ	9366.08	-0.607825	0.458414	-1.32593	0.184863	0.471175
Dda3937_00711	yhcC	504.88	-0.92041	0.694133	-1.32599	0.184844	0.471175
Dda3937_03906	ispD	1233.27	-0.515797	0.389611	-1.32388	0.185543	0.472606
Dda3937_01225		1435.01	0.297791	0.225247	1.32207	0.186146	0.473837
Dda3937_02463		83.8156	0.735775	0.556947	1.32109	0.186473	0.474365
Dda3937_00661	yhdA	2396.02	-0.384034	0.291088	-1.31931	0.187067	0.475572
Dda3937_00084		79.1581	-0.502802	0.381234	-1.31888	0.187209	0.475628
Dda3937_02384	glyA	39326.9	0.452195	0.343217	1.31752	0.187665	0.476482
Dda3937_01414	cysM	774.508	-0.425883	0.323422	-1.3168	0.187905	0.476786
Dda3937_00986	xylB	257.76	-0.379351	0.288165	-1.31644	0.188027	0.476792
Dda3937_01822	hypD	214.867	0.699513	0.531546	1.316	0.188175	0.476861
Dda3937_01280	iaaH	2388.59	0.564301	0.429649	1.3134	0.189048	0.477552
Dda3937_01627		1063.28	-1.0385	0.7906	-1.31356	0.188995	0.477552
Dda3937_02695		1397.6	-0.672994	0.512386	-1.31345	0.189031	0.477552
Dda3937_03990	cusA	1312.65	-0.378912	0.288231	-1.31461	0.18864	0.477552
Dda3937_04057	tdk	2873.14	-0.412682	0.314049	-1.31407	0.188823	0.477552
Dda3937_00022	ycbG	1036.91	-0.479559	0.365285	-1.31283	0.189239	0.47773
Dda3937_01213		378.18	-0.482276	0.367964	-1.31066	0.189972	0.479275
Dda3937_00242	yjaH	1972.41	-0.318648	0.243188	-1.3103	0.190095	0.479282
Dda3937_00856	ptr	2902.61	-0.384144	0.293462	-1.30901	0.190532	0.480077
Dda3937_01364		3555.09	-0.568291	0.43516	-1.30594	0.191574	0.48179
Dda3937_02493		152.976	0.484136	0.370721	1.30593	0.191575	0.48179
Dda3937_03670		3941.22	-0.458118	0.350756	-1.30609	0.191522	0.48179
Dda3937_00339		1319.8	-0.786655	0.604157	-1.30207	0.192893	0.482113
Dda3937_00400	yjjX	3570.02	0.272802	0.209258	1.30366	0.192348	0.482113
Dda3937_01272	nrdG	594.872	0.726306	0.557509	1.30277	0.192653	0.482113
Dda3937_01568	pheA	4827.49	-0.776691	0.596013	-1.30314	0.192526	0.482113
Dda3937_01985		254.359	-0.378495	0.290209	-1.30422	0.19216	0.482113
Dda3937_02684	visC	1307.07	-0.311369	0.238708	-1.30439	0.1921	0.482113
Dda3937_02721	groL	146139	0.715585	0.548387	1.30489	0.19193	0.482113
Dda3937_02935		665.048	-0.323378	0.248448	-1.30159	0.193056	0.482113
Dda3937_03361	pelW	169.837	-0.649542	0.498535	-1.3029	0.192609	0.482113
Dda3937_03542		334.05	-0.340586	0.26171	-1.30139	0.193127	0.482113
Dda3937_04294	nuoA	8353.09	-0.498246	0.382668	-1.30203	0.192906	0.482113
Dda3937_04519		744.861	0.310199	0.238444	1.30093	0.193282	0.482113
Dda3937_04595	kduD	766.651	0.363491	0.279364	1.30114	0.193212	0.482113
Dda3937_02609	rnr	14105.8	0.325053	0.250053	1.29994	0.193623	0.482659
Dda3937_02443	murE	5459.18	-0.350624	0.270032	-1.29845	0.194132	0.483624
Dda3937_03150	yqaB	8615.55	-0.353136	0.272061	-1.298	0.194287	0.483708
Dda3937_03525	ispB	5282.02	-0.425143	0.327675	-1.29745	0.194476	0.483875
Dda3937_03131		642.777	-0.506608	0.39067	-1.29677	0.194711	0.484157
Dda3937_00497	dgt	2060.95	-0.498906	0.384929	-1.2961	0.194941	0.484424
Dda3937_00976	pecS	2295.11	-0.350821	0.271101	-1.29406	0.195645	0.484659
Dda3937_01325	yebQ	255.404	-0.398985	0.308303	-1.29413	0.195619	0.484659
Dda3937_01806	nuoL	15778.5	-0.619913	0.478856	-1.29457	0.195468	0.484659
Dda3937_02120		1058.72	0.468334	0.361884	1.29416	0.195612	0.484659
Dda3937_02911		51.056	0.469925	0.362843	1.29512	0.195279	0.484659
Dda3937_00979	yohL	217.901	0.396224	0.306287	1.29364	0.195791	0.484718
Dda3937_03539		1171.03	0.30163	0.233285	1.29297	0.196022	0.484986
Dda3937_03494	yliG	5645.8	0.53207	0.41199	1.29146	0.196543	0.485974
Dda3937_00962		2854.22	-0.439623	0.340627	-1.29063	0.196833	0.486085
Dda3937_03413	betI	188.515	-0.340482	0.263751	-1.29092	0.19673	0.486085
Dda3937_01835	fdhE	2000.44	-0.895817	0.694446	-1.28997	0.19706	0.486343
Dda3937_02018	livH	2088.13	-0.653356	0.507983	-1.28618	0.198382	0.488997
Dda3937_02414	outC	1155.3	-0.377638	0.293563	-1.28639	0.198305	0.488997
Dda3937_01488		553.385	-0.426035	0.331542	-1.28501	0.198788	0.489695
Dda3937_00949		3276.1	-0.640154	0.498658	-1.28375	0.199228	0.489867
Dda3937_02035		2080.59	0.529308	0.412189	1.28414	0.199094	0.489867
Dda3937_03993		125.713	-0.90138	0.702015	-1.28399	0.199145	0.489867
Dda3937_01786	yfaZ	5151.03	0.480628	0.374684	1.28276	0.199577	0.490118
Dda3937_02397		202.551	-0.476326	0.371291	-1.28289	0.199531	0.490118
Dda3937_02785	flhD	12840.9	-0.370282	0.28895	-1.28148	0.200026	0.490918
Dda3937_00178	rfaE	5937.02	0.282736	0.221203	1.27817	0.201188	0.491649
Dda3937_00272	rffC	716.368	0.383412	0.299831	1.27876	0.200981	0.491649
Dda3937_00782		84.8838	-0.550103	0.430372	-1.2782	0.201178	0.491649
Dda3937_00873		955.273	0.516186	0.403523	1.2792	0.200827	0.491649
Dda3937_01412		2089.79	-0.320459	0.250497	-1.27929	0.200793	0.491649
Dda3937_01800	nuoF	12400.7	-0.305493	0.239009	-1.27817	0.201191	0.491649
Dda3937_03850	rnc	5766.33	-0.447598	0.350185	-1.27818	0.201188	0.491649
Dda3937_01581	fliY	11222.6	0.296636	0.232206	1.27747	0.201438	0.491949
Dda3937_01895	rof	5970.54	-0.439065	0.344539	-1.27436	0.202537	0.49433
Dda3937_03382	yfhB	600.228	0.297856	0.23391	1.27338	0.202885	0.494571
Dda3937_04415		43.8904	-0.601621	0.472362	-1.27364	0.20279	0.494571
Dda3937_01428	cysK	32368.4	-0.808362	0.635184	-1.27264	0.203145	0.494599
Dda3937_01642		239.612	0.406855	0.319663	1.27276	0.203102	0.494599
Dda3937_01208		202.152	-0.589993	0.46393	-1.27173	0.20347	0.494782
Dda3937_04066	cmk	4733.13	0.352082	0.276811	1.27192	0.203402	0.494782
Dda3937_00261	pehX	370.595	-0.338646	0.266476	-1.27083	0.203789	0.494953
Dda3937_03499		1887.82	0.581145	0.457263	1.27092	0.203756	0.494953
Dda3937_01621	ruvA	3509.58	0.34699	0.273398	1.26918	0.204378	0.495473
Dda3937_01624	znuC	2146.79	0.337163	0.265589	1.26949	0.204265	0.495473
Dda3937_02026		1681.98	0.554996	0.437184	1.26948	0.20427	0.495473
Dda3937_02476	ybeL	1833.13	-0.734895	0.579222	-1.26876	0.204526	0.49553
Dda3937_00095	ydhO	2490.74	-0.773543	0.609896	-1.26832	0.204684	0.495609
Dda3937_02356	rbsA	716.84	-0.55451	0.437467	-1.26755	0.204959	0.495974
Dda3937_00142	glmU	13786.6	0.28847	0.227841	1.2661	0.205476	0.496272
Dda3937_00932	frsA	1754.47	0.300341	0.237534	1.26441	0.206082	0.496272
Dda3937_01992	bcsC	3554.01	-0.588824	0.465653	-1.26451	0.206046	0.496272
Dda3937_02381		1782.04	-0.44325	0.349927	-1.26669	0.205266	0.496272
Dda3937_02549	yfjF	920.279	0.341452	0.269959	1.26483	0.205933	0.496272
Dda3937_02600	proC	1823.9	-0.289531	0.22892	-1.26477	0.205953	0.496272
Dda3937_03427	fliC	468864	0.497799	0.393628	1.26464	0.205999	0.496272
Dda3937_04401	ampD	1270.98	-0.357462	0.282398	-1.26581	0.205581	0.496272
Dda3937_01096	pstC	1053.05	0.382164	0.302415	1.26371	0.206335	0.49658
Dda3937_03362	kdgM	124.018	-1.03571	0.819824	-1.26333	0.20647	0.496602
Dda3937_00578	yciV	1729.12	-0.325793	0.25834	-1.2611	0.207271	0.497927
Dda3937_03655	ycbL	4698.69	0.267894	0.212404	1.26125	0.207219	0.497927
Dda3937_01952	yajI	945.28	0.488501	0.387554	1.26047	0.207499	0.498173
Dda3937_03954		1229.59	0.562722	0.44667	1.25981	0.207736	0.498442
Dda3937_03594		71.9681	-0.458112	0.363852	-1.25906	0.208008	0.498792
Dda3937_03379	purL	22275.3	0.538779	0.428183	1.25829	0.208286	0.499158
Dda3937_01479		363.448	0.462664	0.368493	1.25556	0.209276	0.500624
Dda3937_03396	yggN	3631.33	0.340833	0.271319	1.25621	0.209041	0.500624
Dda3937_03908	truD	3077.76	-0.291916	0.232493	-1.25559	0.209264	0.500624
Dda3937_01983		758.604	-0.411286	0.327845	-1.25452	0.209655	0.501228
Dda3937_02028		3964.38	0.599574	0.478264	1.25365	0.209971	0.50168
Dda3937_00830		376.941	0.309874	0.247833	1.25033	0.211178	0.502258
Dda3937_01394	fkpB	2363.45	-0.305026	0.243862	-1.25081	0.211003	0.502258
Dda3937_01599	yhdT	574.139	0.490366	0.391958	1.25107	0.21091	0.502258
Dda3937_02074		318.064	0.801563	0.641144	1.25021	0.211224	0.502258
Dda3937_02336	nlpI	30752	-0.519598	0.415544	-1.2504	0.211152	0.502258
Dda3937_02467	miaB	9240.16	0.447	0.357278	1.25113	0.210887	0.502258
Dda3937_03415		27513.4	1.20439	0.963097	1.25054	0.211102	0.502258
Dda3937_04340		394.789	0.390701	0.312422	1.25056	0.211096	0.502258
Dda3937_03837	sttC	192.986	1.36501	1.09217	1.24981	0.211369	0.502302
Dda3937_02694		1180.85	-0.760361	0.609005	-1.24853	0.211837	0.503113
Dda3937_03412	betB	275.33	-0.42879	0.343534	-1.24817	0.211967	0.503121
Dda3937_04139		567.052	0.605571	0.485905	1.24628	0.212663	0.504471
Dda3937_00487	yfcZ	4390.85	-0.413263	0.332087	-1.24444	0.213336	0.505522
Dda3937_02841	yncA	1605.54	0.501413	0.402943	1.24438	0.213361	0.505522
Dda3937_00420	metK	32724.1	-0.643371	0.517514	-1.24319	0.213796	0.505753
Dda3937_01729		68.2784	-0.869517	0.699683	-1.24273	0.213968	0.505753
Dda3937_03826	yejE	1246.65	-0.357689	0.287776	-1.24294	0.213889	0.505753
Dda3937_04624	ycfJ	2348.66	1.11753	0.898788	1.24338	0.213729	0.505753
Dda3937_02104	dedA	2106.88	0.41726	0.336082	1.24154	0.214406	0.506488
Dda3937_01747		989.953	-0.343932	0.277284	-1.24036	0.214843	0.507218
Dda3937_03985	pnuC	5906.93	0.75821	0.611562	1.23979	0.215052	0.507411
Dda3937_01764		1366.9	0.596188	0.481082	1.23926	0.215247	0.50757
Dda3937_00961		811.754	-0.448662	0.362706	-1.23698	0.216093	0.507827
Dda3937_01695	ybdQ	1093.68	0.625647	0.505818	1.2369	0.216124	0.507827
Dda3937_01908		377.608	-0.375586	0.303419	-1.23785	0.215773	0.507827
Dda3937_02034		5568.58	0.496717	0.401201	1.23808	0.215688	0.507827
Dda3937_02453		3572.44	-0.43096	0.347947	-1.23858	0.215502	0.507827
Dda3937_03764	moaD	190.933	0.583463	0.471695	1.23695	0.216106	0.507827
Dda3937_03558	yceI	2932.3	0.63344	0.512503	1.23597	0.216469	0.508338
Dda3937_00561	cls	1802.07	-0.295835	0.239509	-1.23517	0.216766	0.508735
Dda3937_01485		990.634	-0.382623	0.309963	-1.23442	0.217048	0.508911
Dda3937_02450	fruR	3353.54	-0.634784	0.514543	-1.23368	0.21732	0.508911
Dda3937_03663	ycfS	3036.25	0.66602	0.539901	1.2336	0.217354	0.508911
Dda3937_03718	yoaH	333.969	-0.320262	0.259617	-1.23359	0.217354	0.508911
Dda3937_01268	scrY	15788.4	-0.43526	0.352991	-1.23306	0.217552	0.509075
Dda3937_02352	obgE	9495.74	0.422996	0.343163	1.23264	0.217712	0.509147
Dda3937_03861	prtA	2906.01	1.08883	0.883767	1.23203	0.217939	0.509379
Dda3937_00075	pilN	58.0104	-0.519469	0.422169	-1.23048	0.218519	0.509555
Dda3937_00720	yraM	7120.85	0.237967	0.193452	1.23011	0.218656	0.509555
Dda3937_02763		554.777	-0.34227	0.278047	-1.23098	0.218331	0.509555
Dda3937_02963	fdnG	4423.05	-1.18212	0.960764	-1.2304	0.218548	0.509555
Dda3937_03684	yebO	1292.56	0.379951	0.308532	1.23148	0.218144	0.509555
Dda3937_00346	malP	3501.18	0.345107	0.280883	1.22865	0.219203	0.510122
Dda3937_02693		1268.95	-0.679742	0.553341	-1.22843	0.219285	0.510122
Dda3937_03987	aroG	6374.23	-0.361027	0.293856	-1.22858	0.219227	0.510122
Dda3937_03360	togM	223.744	0.383634	0.312486	1.22768	0.219567	0.51048
Dda3937_00634		959.926	0.497552	0.405949	1.22565	0.22033	0.510549
Dda3937_01210		167.585	-0.575279	0.469169	-1.22617	0.220136	0.510549
Dda3937_01587	yahK	3299.85	0.62043	0.505768	1.22671	0.219932	0.510549
Dda3937_02577	lysA	2489.92	0.520494	0.424702	1.22555	0.220368	0.510549
Dda3937_03099	pdhR	17795.8	0.4712	0.384264	1.22624	0.220109	0.510549
Dda3937_03176		826.968	0.485676	0.396175	1.22591	0.220232	0.510549
Dda3937_02670		150.007	0.692076	0.565856	1.22306	0.221307	0.512425
Dda3937_01834	yfaV	1777.67	0.339599	0.278108	1.22111	0.222045	0.512756
Dda3937_02101	dedD	1962.94	0.348287	0.285036	1.2219	0.221744	0.512756
Dda3937_03144	ldhA	1980.46	0.4216	0.345139	1.22154	0.221883	0.512756
Dda3937_03546	spy	3323.15	0.649369	0.531663	1.22139	0.221938	0.512756
Dda3937_04620	lpp	1.02957e+06	0.463565	0.379668	1.22098	0.222095	0.512756
Dda3937_01705		3239.49	-0.502415	0.411694	-1.22036	0.222328	0.512996
Dda3937_00283		301.396	-0.617264	0.50648	-1.21873	0.222945	0.513671
Dda3937_03414	spiX	5218.75	0.304103	0.249427	1.2192	0.222767	0.513671
Dda3937_03569		924.966	-0.642897	0.527585	-1.21857	0.223009	0.513671
Dda3937_01374	hepA	7247.88	0.425678	0.349572	1.21771	0.223333	0.513821
Dda3937_03109	sapF	1476.73	0.424145	0.348229	1.21801	0.223222	0.513821
Dda3937_01331		4341.16	-0.315988	0.259682	-1.21683	0.22367	0.514001
Dda3937_02183		114.674	0.350909	0.28833	1.21704	0.22359	0.514001
Dda3937_00269	wzzE	733.839	0.307894	0.253293	1.21556	0.224151	0.514264
Dda3937_02983		170.007	-0.309061	0.254265	-1.21551	0.224173	0.514264
Dda3937_03532	rpsU	17332.8	0.733949	0.603756	1.21564	0.224123	0.514264
Dda3937_01115	hemN	2830.21	0.645442	0.531266	1.21491	0.224399	0.514486
Dda3937_02023		302.661	-0.384848	0.317008	-1.214	0.224747	0.514751
Dda3937_03137	ydaN	2321.41	-0.331254	0.272877	-1.21393	0.224774	0.514751
Dda3937_00868	ygdD	677.456	-0.649238	0.535558	-1.21226	0.225411	0.515022
Dda3937_01097	pstS	3447.35	0.663797	0.547274	1.21291	0.225163	0.515022
Dda3937_02315		686.217	-0.346539	0.28578	-1.21261	0.225279	0.515022
Dda3937_02846	cbrC	3311.42	-0.984003	0.811551	-1.2125	0.225322	0.515022
Dda3937_03809		233.034	0.382701	0.316056	1.21086	0.225948	0.515951
Dda3937_01560	fldA	11691.9	0.237189	0.196157	1.20918	0.226593	0.517087
Dda3937_03843	nadB	12659.7	0.946471	0.782927	1.20889	0.226706	0.517087
Dda3937_00652		142.063	0.526067	0.435769	1.20722	0.227349	0.518257
Dda3937_00330	glgB	2352.29	0.767263	0.636446	1.20554	0.227994	0.51904
Dda3937_03979	nrdH	542.323	1.35547	1.12404	1.2059	0.227858	0.51904
Dda3937_04202	plsX	26227.8	0.409621	0.339848	1.20531	0.228085	0.51904
Dda3937_04155	pehN	187.549	0.439889	0.365157	1.20466	0.228336	0.519314
Dda3937_00311		400.551	0.519235	0.43126	1.204	0.228591	0.519596
Dda3937_03249	yliD	375.69	0.679463	0.564702	1.20322	0.228889	0.519977
Dda3937_00090	gst	5046.01	-0.64008	0.532862	-1.20121	0.229669	0.519978
Dda3937_00105		299.701	0.740674	0.615894	1.2026	0.229132	0.519978
Dda3937_01943	brnQ	2143.35	0.41868	0.348387	1.20177	0.229454	0.519978
Dda3937_03138	ttcA	2291.68	0.346052	0.28809	1.2012	0.229675	0.519978
Dda3937_03622		511.862	0.459945	0.382897	1.20122	0.229665	0.519978
Dda3937_04641		455.381	0.358807	0.298542	1.20187	0.229415	0.519978
Dda3937_02781	cheA	35024	0.433837	0.361291	1.2008	0.229831	0.520033
Dda3937_02415	outD	3068.73	-0.444629	0.37063	-1.19966	0.230273	0.520738
Dda3937_00116	chaC	2251.86	-0.427699	0.357068	-1.19781	0.230991	0.521545
Dda3937_02121		550.846	0.433222	0.361518	1.19834	0.230785	0.521545
Dda3937_02169		892.181	0.517213	0.43183	1.19772	0.231025	0.521545
Dda3937_02447	mraZ	3591.43	-0.396789	0.332581	-1.19306	0.232846	0.525358
Dda3937_03012		2572.8	0.267284	0.22443	1.19095	0.233675	0.526631
Dda3937_03917	metN	4016.54	-0.73311	0.615462	-1.19116	0.233593	0.526631
Dda3937_00255	ilvY	851.211	-0.421783	0.354401	-1.19013	0.233995	0.527053
Dda3937_00742	fdhF	1304.05	-0.783024	0.659324	-1.18762	0.234985	0.528982
Dda3937_02503	ypfI	1389.1	-0.317463	0.267592	-1.18637	0.235476	0.529789
Dda3937_03704	yfgA	6248.49	0.310264	0.261724	1.18546	0.235835	0.530294
Dda3937_00125	yghK	179.027	0.641107	0.5415	1.18395	0.236434	0.53044
Dda3937_02718	aspA	7602.89	0.450097	0.380115	1.18411	0.236371	0.53044
Dda3937_03509	ssuC	202.192	-1.11715	0.94315	-1.18449	0.236221	0.53044
Dda3937_04213	yfcH	1766.45	-0.425395	0.359249	-1.18412	0.236364	0.53044
Dda3937_01537	sdhA	45286.2	-0.495026	0.418578	-1.18264	0.236953	0.531255
Dda3937_01875		2410.65	-0.31472	0.266256	-1.18202	0.237198	0.531255
Dda3937_03474	potI	2553.96	0.373989	0.316312	1.18234	0.237069	0.531255
Dda3937_02519	mglA	1218.05	-0.753886	0.638211	-1.18125	0.237504	0.531638
Dda3937_00313	pldB	4382.18	-0.359012	0.30406	-1.18073	0.237712	0.531805
Dda3937_01112	polA	10323	-0.309297	0.262162	-1.17979	0.238082	0.532333
Dda3937_00003	ydiJ	9750.65	-0.283749	0.241536	-1.17477	0.240086	0.532528
Dda3937_00159	trkD	5002.56	-0.291378	0.247545	-1.17707	0.239167	0.532528
Dda3937_00456		49.0955	-0.64008	0.543681	-1.17731	0.239072	0.532528
Dda3937_00629		191.764	-1.36177	1.15913	-1.17482	0.240065	0.532528
Dda3937_01276		1611.02	-0.607251	0.517156	-1.17421	0.240309	0.532528
Dda3937_01399	maeB	3403.94	0.33066	0.281486	1.17469	0.240117	0.532528
Dda3937_01413	yfeX	3176.1	-0.622659	0.528798	-1.1775	0.238997	0.532528
Dda3937_01775	rcsC	4031.37	0.258597	0.219559	1.1778	0.238876	0.532528
Dda3937_01994	celY	1810.42	-0.364852	0.309898	-1.17733	0.239065	0.532528
Dda3937_02289		446.083	0.581295	0.494304	1.17599	0.2396	0.532528
Dda3937_02592	aas	3614.93	-0.329092	0.279989	-1.17537	0.239845	0.532528
Dda3937_02893		4690.41	-0.422536	0.359831	-1.17426	0.24029	0.532528
Dda3937_03265	mutM	1580.33	0.392157	0.333508	1.17585	0.239653	0.532528
Dda3937_03316	ppiD	21810.5	0.281816	0.239984	1.17431	0.24027	0.532528
Dda3937_03390	ygdQ	2461.16	0.488538	0.416161	1.17391	0.240429	0.532528
Dda3937_03581		101.747	0.594232	0.505862	1.17469	0.240118	0.532528
Dda3937_03637		694.449	-0.479371	0.40837	-1.17387	0.240449	0.532528
Dda3937_01801	nuoG	25283.5	-0.434444	0.37022	-1.17347	0.240605	0.532578
Dda3937_00588	cysB	4726.73	-0.65571	0.560518	-1.16983	0.24207	0.534933
Dda3937_02492	crcB	791.955	-0.371803	0.31783	-1.16982	0.242074	0.534933
Dda3937_03608		267.245	0.404037	0.345333	1.16999	0.242004	0.534933
Dda3937_03402	ansP	6066.01	-0.717532	0.613771	-1.16905	0.242382	0.535316
Dda3937_01282	yjgF	5487.81	0.304378	0.260792	1.16713	0.243159	0.536734
Dda3937_03444	qor	3779.64	0.482191	0.413266	1.16678	0.243299	0.536744
Dda3937_01841		614.84	-0.681128	0.583937	-1.16644	0.243436	0.536749
Dda3937_00028		290.818	-0.439917	0.377292	-1.16599	0.24362	0.536847
Dda3937_02012	ftsY	3039.82	-0.219801	0.188563	-1.16566	0.243751	0.536847
Dda3937_02632		425.398	-0.271134	0.233064	-1.16335	0.244689	0.537152
Dda3937_02768		101.496	-0.501432	0.430866	-1.16378	0.244514	0.537152
Dda3937_02779	cheD	15627.1	0.369302	0.317136	1.16449	0.244226	0.537152
Dda3937_02938		587.603	0.456288	0.391911	1.16426	0.244318	0.537152
Dda3937_03000	cdh	128.883	0.563997	0.484644	1.16374	0.244531	0.537152
Dda3937_03366	osmE	6877.12	0.490722	0.42183	1.16332	0.244701	0.537152
Dda3937_03941	luxS	32242.6	0.475831	0.409368	1.16235	0.245092	0.537713
Dda3937_01607	yecM	894.903	0.413845	0.35669	1.16024	0.245952	0.538707
Dda3937_02817	baeS	647.346	-0.417536	0.359857	-1.16028	0.245933	0.538707
Dda3937_03936	virK	12108.1	0.849804	0.732294	1.16047	0.245858	0.538707
Dda3937_01685	sdaB	460.613	0.581087	0.501083	1.15966	0.246186	0.538923
Dda3937_01476	ytfH	663.208	-0.297937	0.257565	-1.15674	0.247377	0.539626
Dda3937_02106	usg	2014	0.317564	0.274349	1.15752	0.247062	0.539626
Dda3937_02260	ndh	4092.43	0.970639	0.839274	1.15652	0.247467	0.539626
Dda3937_02558		81.9372	-0.405555	0.350388	-1.15745	0.247091	0.539626
Dda3937_03235		629.446	-0.541302	0.468027	-1.15656	0.247452	0.539626
Dda3937_03856	yhjH	6804.62	-0.439821	0.379895	-1.15774	0.246969	0.539626
Dda3937_03984	nadA	6096.46	0.753288	0.651514	1.15621	0.247595	0.539626
Dda3937_04194	mukB	14193.7	-0.386911	0.33412	-1.158	0.246864	0.539626
Dda3937_01317		586.256	-0.439901	0.380735	-1.1554	0.247927	0.540054
Dda3937_02913		48.9466	0.524077	0.453807	1.15485	0.248153	0.54025
Dda3937_03023		55.5397	-0.524509	0.4548	-1.15327	0.248798	0.541358
Dda3937_03279		656.093	0.655011	0.568136	1.15291	0.248946	0.541383
Dda3937_00051		246.61	-0.351465	0.304998	-1.15235	0.249177	0.541588
Dda3937_02850	acsB	8629.49	-1.25276	1.09	-1.14932	0.250423	0.543999
Dda3937_03148	azoR	2333.09	0.227407	0.198039	1.1483	0.250846	0.54462
Dda3937_04334		5913.71	-0.446398	0.389392	-1.1464	0.251631	0.546026
Dda3937_00452		333.708	0.752982	0.657051	1.146	0.251794	0.546081
Dda3937_00350	bioH	855.77	-0.30073	0.262557	-1.14539	0.252047	0.546315
Dda3937_03274	ymcB	107.412	0.724346	0.632757	1.14475	0.252315	0.546315
Dda3937_03828	yejA	1960.55	0.218333	0.190714	1.14482	0.252285	0.546315
Dda3937_02411	outS	2697.07	-0.294664	0.257653	-1.14365	0.252771	0.547004
Dda3937_01082		10861.5	-0.364039	0.318852	-1.14172	0.253572	0.54814
Dda3937_04206	ampE	1762.04	0.375472	0.32886	1.14174	0.253562	0.54814
Dda3937_00911		203.908	0.905914	0.794577	1.14012	0.254236	0.549276
Dda3937_00289		5417.71	-0.94535	0.831646	-1.13672	0.255655	0.551455
Dda3937_02064	ubiB	9227.34	-0.290865	0.255884	-1.13671	0.255661	0.551455
Dda3937_04123		140.507	-0.360139	0.316684	-1.13722	0.255447	0.551455
Dda3937_04318		164.086	0.407538	0.359674	1.13307	0.257183	0.554437
Dda3937_00139		1400.54	-0.979773	0.865159	-1.13248	0.257434	0.554462
Dda3937_00746	lacZ	314.126	-0.507796	0.448432	-1.13238	0.257474	0.554462
Dda3937_01265	scrR	5946.54	-0.438946	0.388089	-1.13105	0.258036	0.555071
Dda3937_01819	hybF	73.6746	-0.986159	0.871887	-1.13106	0.258029	0.555071
Dda3937_00878	map	5730.66	-0.342064	0.302785	-1.12973	0.258591	0.555964
Dda3937_01972	cyoE	17204.7	0.277585	0.245999	1.1284	0.259152	0.556611
Dda3937_04070		823.18	0.311141	0.275749	1.12835	0.259172	0.556611
Dda3937_01959	pgpA	1281.65	0.342553	0.303877	1.12728	0.259626	0.557283
Dda3937_02042	kbl	176.74	0.534927	0.474742	1.12677	0.259838	0.557438
Dda3937_00428	mpl	5112.11	-0.233952	0.207938	-1.1251	0.260545	0.558103
Dda3937_00465	yeaO	641.257	0.417097	0.370531	1.12567	0.260304	0.558103
Dda3937_02716	cutA	722.627	-0.360279	0.320235	-1.12505	0.26057	0.558103
Dda3937_00091	pdxY	1084.97	0.468474	0.41701	1.12341	0.261263	0.559286
Dda3937_00290	hemY	4420.78	0.341654	0.30423	1.12301	0.261433	0.559323
Dda3937_01100		10155.7	0.341445	0.304126	1.12271	0.261562	0.559323
Dda3937_04007	ybhO	340.682	0.474834	0.423175	1.12207	0.261831	0.559597
Dda3937_00880	tsf	60838.3	0.3775	0.337332	1.11908	0.263108	0.56172
Dda3937_02496	cspE	151587	0.647177	0.578264	1.11917	0.263067	0.56172
Dda3937_00131	ycaJ	4155.91	-0.285225	0.254994	-1.11855	0.263331	0.561835
Dda3937_00229		1006.19	0.241298	0.215856	1.11787	0.263625	0.561835
Dda3937_00314	yigL	2461.36	0.214993	0.19237	1.1176	0.263737	0.561835
Dda3937_02157	nifK	104.263	0.383948	0.343641	1.11729	0.263869	0.561835
Dda3937_02698	wcaB	318.767	0.412957	0.369387	1.11795	0.263587	0.561835
Dda3937_00589	nth	1516.2	0.304156	0.272321	1.1169	0.264037	0.561892
Dda3937_02589	bglF	130.189	-0.444969	0.398609	-1.1163	0.264292	0.562133
Dda3937_00008		489.665	0.258397	0.23191	1.11421	0.265189	0.563739
Dda3937_00411	pir	3943.67	-0.303764	0.272951	-1.11289	0.265756	0.564643
Dda3937_03364	ydjM	126.83	-0.617515	0.555114	-1.11241	0.265962	0.564778
Dda3937_01385	folA	2349.36	0.481961	0.433555	1.11165	0.266289	0.564868
Dda3937_02947	recC	3153.91	-0.345276	0.31054	-1.11186	0.266199	0.564868
Dda3937_01780	menF	2409.65	-0.620999	0.559119	-1.11067	0.266709	0.565457
Dda3937_00688	yrbG	1669.15	-0.510354	0.459791	-1.10997	0.267013	0.565498
Dda3937_01130	yicF	141.22	-0.369337	0.332692	-1.11015	0.266936	0.565498
Dda3937_02641		861.898	-0.657717	0.593047	-1.10905	0.26741	0.566037
Dda3937_01029		1630.02	-0.231469	0.208808	-1.10852	0.267636	0.566214
Dda3937_01038		265.197	0.53147	0.479906	1.10745	0.268101	0.566831
Dda3937_02852	yhcA	15326.7	-1.19323	1.07803	-1.10686	0.268356	0.566831
Dda3937_04178		147.2	0.707625	0.63926	1.10694	0.268318	0.566831
Dda3937_00166	ytfM	996.323	-0.30068	0.272116	-1.10497	0.269172	0.567957
Dda3937_02198		72.8864	0.464399	0.420284	1.10496	0.269175	0.567957
Dda3937_03384		3485.54	0.293705	0.266045	1.10397	0.269606	0.568263
Dda3937_03713	xseA	4445.3	0.253383	0.229518	1.10398	0.269603	0.568263
Dda3937_01622	ruvB	2083.7	0.298454	0.270637	1.10278	0.270121	0.569011
Dda3937_04501	ybgC	4176.22	0.416242	0.377547	1.10249	0.270248	0.569011
Dda3937_04081		239.013	0.263065	0.238752	1.10183	0.270535	0.569012
Dda3937_04320		136.115	0.565964	0.513648	1.10185	0.270526	0.569012
Dda3937_02885	glnH	8600.24	-0.449064	0.407903	-1.10091	0.270936	0.569554
Dda3937_04577	topB	3592.85	0.241171	0.219174	1.10036	0.271174	0.569753
Dda3937_00015		243.86	-0.375347	0.341725	-1.09839	0.272034	0.570472
Dda3937_00044	ycgR	6438.28	-0.422923	0.385256	-1.09777	0.272305	0.570472
Dda3937_00896	ygaZ	1109.37	-0.35485	0.323338	-1.09746	0.272442	0.570472
Dda3937_01789	ybbO	1742.32	-0.367362	0.334326	-1.09881	0.27185	0.570472
Dda3937_02737	exuR	2053.03	-0.397241	0.361739	-1.09814	0.272142	0.570472
Dda3937_02919	minE	3791.06	-0.336145	0.306315	-1.09738	0.272474	0.570472
Dda3937_03458		358.448	-0.423726	0.386163	-1.09727	0.272522	0.570472
Dda3937_00109	pphA	58.4914	-0.461302	0.42246	-1.09194	0.274859	0.573851
Dda3937_00980	tpfX	419.235	-0.301746	0.276202	-1.09248	0.274621	0.573851
Dda3937_01684	sdaC	729.287	0.612602	0.560864	1.09225	0.274724	0.573851
Dda3937_03533	dnaG	9181.79	0.41785	0.382447	1.09257	0.274582	0.573851
Dda3937_04446	yhcM	2530.83	-0.307543	0.281332	-1.09317	0.274319	0.573851
Dda3937_02591		202.123	0.356067	0.326196	1.09157	0.275021	0.573889
Dda3937_00021	speE	8031.55	0.489037	0.448575	1.0902	0.275624	0.574212
Dda3937_00343		102.246	-0.529149	0.485732	-1.08938	0.275984	0.574212
Dda3937_00371		137.744	-0.441674	0.405485	-1.08925	0.276044	0.574212
Dda3937_01802	nuoH	7482.83	-0.542467	0.49778	-1.08977	0.275814	0.574212
Dda3937_01864		258.832	-0.451575	0.414059	-1.0906	0.275447	0.574212
Dda3937_02059	argC	11055.4	0.553818	0.507904	1.0904	0.275537	0.574212
Dda3937_02643		2378.4	-0.461094	0.424554	-1.08607	0.27745	0.576834
Dda3937_03511	ssuA	276.298	-0.864328	0.796216	-1.08554	0.277681	0.576945
Dda3937_04080		375.408	0.68629	0.632357	1.08529	0.277794	0.576945
Dda3937_01065	hipA	1249.44	0.204852	0.188888	1.08452	0.278136	0.577354
Dda3937_01178		1645.04	0.962131	0.888111	1.08335	0.278655	0.577526
Dda3937_01946	acpH	338.73	0.2935	0.270806	1.0838	0.278453	0.577526
Dda3937_02246	fabF	18576.1	0.433444	0.400023	1.08355	0.278566	0.577526
Dda3937_01982		1158.67	0.363707	0.335832	1.083	0.278807	0.577539
Dda3937_03894	fabR	2122.81	-0.229118	0.211624	-1.08266	0.278957	0.577549
Dda3937_02608	nsrR	2575.14	-0.270558	0.250253	-1.08114	0.279634	0.578348
Dda3937_04301	leuA	8213.65	0.315522	0.291796	1.08131	0.27956	0.578348
Dda3937_01767		54.5036	-0.489524	0.453023	-1.08057	0.279888	0.57857
Dda3937_03881	menA	2446.38	-0.327544	0.303334	-1.07981	0.280225	0.578966
Dda3937_03397	yggL	5678.98	0.280497	0.259892	1.07928	0.280462	0.579156
Dda3937_03566	yobA	594.69	0.301298	0.279383	1.07844	0.280837	0.579628
Dda3937_04438		336.828	-0.360458	0.334514	-1.07756	0.281232	0.580141
Dda3937_03980	speD	7687.8	0.444268	0.412626	1.07669	0.281621	0.580586
Dda3937_03982	rpsG	51024.7	0.355932	0.330663	1.07642	0.28174	0.580586
Dda3937_02304		2411.88	0.241205	0.224267	1.07553	0.282138	0.580993
Dda3937_03371	pelE	1568.97	-0.578328	0.537818	-1.07532	0.28223	0.580993
Dda3937_00516	panC	2214.81	0.279383	0.260155	1.07391	0.282863	0.581777
Dda3937_01989	yhjQ	2781.56	0.306952	0.285938	1.07349	0.283051	0.581777
Dda3937_03905	ftsB	3665.25	-0.3668	0.341678	-1.07352	0.283036	0.581777
Dda3937_00239	nfi	1496.58	-0.277396	0.25899	-1.07107	0.284138	0.582705
Dda3937_00412	mscS	3475.3	0.460067	0.429891	1.07019	0.284532	0.582705
Dda3937_00583	sohB	4675.1	-0.357147	0.333438	-1.07111	0.284121	0.582705
Dda3937_00973	indB	346.274	0.857319	0.800868	1.07049	0.2844	0.582705
Dda3937_01483		597.957	0.44666	0.417952	1.06869	0.28521	0.582705
Dda3937_02161		395.198	-0.287731	0.268667	-1.07096	0.284188	0.582705
Dda3937_03058		334.264	0.363944	0.340432	1.06907	0.285039	0.582705
Dda3937_03377	yfhG	1970.08	-0.241997	0.225712	-1.07215	0.283651	0.582705
Dda3937_03784		7658.89	0.394669	0.368964	1.06967	0.284769	0.582705
Dda3937_04333		911.417	0.53472	0.50004	1.06935	0.28491	0.582705
Dda3937_04369		2612.26	0.62755	0.587279	1.06857	0.285263	0.582705
Dda3937_04538	mtfA	731.037	-0.342275	0.319782	-1.07034	0.284467	0.582705
Dda3937_00563		144.59	0.329874	0.308853	1.06806	0.285493	0.582733
Dda3937_01018		49.4586	0.616345	0.577161	1.06789	0.28557	0.582733
Dda3937_04343	pepN	14901.2	-0.289584	0.271615	-1.06616	0.286353	0.584031
Dda3937_00403	yjjK	14433.7	0.253075	0.237765	1.06439	0.287151	0.584246
Dda3937_00665	yhdE	1046.09	-0.252319	0.23698	-1.06473	0.286999	0.584246
Dda3937_01164		427.16	0.37983	0.356832	1.06445	0.287125	0.584246
Dda3937_01290		185.814	-0.407508	0.382889	-1.0643	0.287194	0.584246
Dda3937_04716	rpmH	24635.4	-0.669794	0.629253	-1.06443	0.287136	0.584246
Dda3937_00533		1213.79	-0.462912	0.43526	-1.06353	0.287542	0.584571
Dda3937_00678	npr	581.532	0.279384	0.262753	1.06329	0.287649	0.584571
Dda3937_01009	malK	656.856	0.77352	0.729736	1.06	0.289144	0.585812
Dda3937_01558	ybfE	1010.44	0.416011	0.391998	1.06126	0.288573	0.585812
Dda3937_01584		323.785	-0.308542	0.290701	-1.06137	0.288521	0.585812
Dda3937_03502	gltX	10239.8	0.284086	0.267867	1.06055	0.288895	0.585812
Dda3937_03662	asnS	20346.5	-0.370049	0.349067	-1.06011	0.289095	0.585812
Dda3937_04063	ycdX	3406.79	0.279569	0.26352	1.0609	0.288735	0.585812
Dda3937_01701	hspQ	2321.72	-0.5623	0.531133	-1.05868	0.289746	0.586134
Dda3937_02087	purB	9187.02	0.328091	0.309863	1.05882	0.28968	0.586134
Dda3937_03470		302.691	0.311925	0.294589	1.05885	0.289669	0.586134
Dda3937_00453		83.8007	-0.678546	0.641494	-1.05776	0.290165	0.586684
Dda3937_03055		153.629	0.436277	0.412717	1.05709	0.290473	0.586708
Dda3937_03120	ycjF	297.06	0.450317	0.425962	1.05718	0.290432	0.586708
Dda3937_00111		1053.36	0.397792	0.376479	1.05661	0.290689	0.586847
Dda3937_01145		177.81	0.496444	0.47018	1.05586	0.291033	0.587242
Dda3937_00483	nipE	853.587	0.707652	0.67052	1.05538	0.291253	0.587386
Dda3937_01588		1143.4	-0.402518	0.382391	-1.05264	0.292508	0.589618
Dda3937_03579		508.74	0.304523	0.289552	1.0517	0.292936	0.590181
Dda3937_01303		1010.45	0.396246	0.376937	1.05123	0.293155	0.590264
Dda3937_02080	trkH	3527.62	0.271799	0.258698	1.05064	0.293423	0.590264
Dda3937_03045	ugpQ	443.327	-0.221404	0.210694	-1.05083	0.293335	0.590264
Dda3937_02867		277.98	-0.294826	0.280982	-1.04927	0.294053	0.590934
Dda3937_04296		57.1793	0.6662	0.634806	1.04946	0.293969	0.590934
Dda3937_02521	yidA	3140.58	-0.297636	0.284061	-1.04779	0.294736	0.592007
Dda3937_00463	abgT	39.3911	0.468982	0.447985	1.04687	0.29516	0.592259
Dda3937_01563		1835.9	-0.827338	0.790193	-1.04701	0.295096	0.592259
Dda3937_00288		3340.49	-0.814342	0.778483	-1.04606	0.295532	0.592407
Dda3937_03013	sftR	181.002	-0.846714	0.809356	-1.04616	0.295488	0.592407
Dda3937_03342	hrcJ	1029.1	0.814146	0.778777	1.04542	0.295831	0.592706
Dda3937_02118		305.289	1.10776	1.06072	1.04435	0.296325	0.593396
Dda3937_00671	aaeA	45.4899	0.599306	0.574272	1.04359	0.296675	0.593798
Dda3937_04621	ydiK	2212.13	-0.254317	0.243841	-1.04296	0.296966	0.594081
Dda3937_02638		208.643	-0.51812	0.497352	-1.04176	0.297524	0.594898
Dda3937_00211	cysH	7113.72	0.600828	0.578367	1.03884	0.298881	0.59673
Dda3937_00441	yjeS	2378.36	-0.265021	0.255275	-1.03818	0.299187	0.59673
Dda3937_00566	yciA	2706.88	0.242734	0.233826	1.0381	0.299224	0.59673
Dda3937_01386	yjjB	471.407	-0.489001	0.47063	-1.03903	0.298789	0.59673
Dda3937_03647	btuE	2861.15	0.393632	0.379278	1.03785	0.299342	0.59673
Dda3937_04160	cueR	1420.61	-0.354157	0.341183	-1.03803	0.299257	0.59673
Dda3937_04319		197.635	0.381477	0.368075	1.03641	0.300011	0.597763
Dda3937_02553		263.527	-0.301989	0.291527	-1.03589	0.300254	0.597948
Dda3937_00936	proB	2778.93	-0.229187	0.221701	-1.03377	0.301245	0.599081
Dda3937_01548	ybfA	164.678	-0.334655	0.323809	-1.0335	0.301371	0.599081
Dda3937_02133	yjbB	1472.27	-0.377944	0.365537	-1.03394	0.301163	0.599081
Dda3937_03788	narK	277.612	-0.479267	0.463787	-1.03338	0.301427	0.599081
Dda3937_01351		103.556	0.710121	0.68842	1.03152	0.302296	0.600208
[truncated: 2,261 more rows]
